# Supplementary material for: Natural Variation of a Specific NLR Gene RGA4L Confers Strong Chilling Tolerance in Rice
Source: Plant Biotechnol J. 2025 Aug 6;23(11):5161–77. doi: 10.1111/pbi.70293 (PMC12576433; doi:10.1111/pbi.70293)
Supplement: Supplementary file 13 — Table S1: [file PBI-23-5161-s004.xlsx]

## Sheet: Sheet1
Supplementary Table 1 Primers used in this study.
Primers used in fining mapping
Marker	Forward sequence (5'-3')	Reverse sequence (5'-3')	Marker type	Restriction enzyme
L1259	CCAGCTCTACGTGAGCTCCA	AGCTGTGCTGACGATTGAAT	InDel
L1257	TGTGTACTGCCGGCACGATT	GCATGGTGTAAGCGTATGAT	InDel
12M5.45	AGTTGGTTAATCGCATTCAT	GGTTGATCCACTACAAAATC	InDel
12M5.725	GAGGACTTGAAGGCATAAAA	TTGGAGATCTCATGGACAAT	InDel
W8	AAGGATCCTGCTGTTGGGATGATCTGCA	CCGAATTCACCTGGTGTATGAAATCCAA	CAPS	Aci I
W12	AAGGATCCGTGGCATTCTCAACTTACCT	CCAAGCTTGAAGCGACAAACTTCCTACT	CAPS	Bsa JI
W9	AAGGATCCGATACGTGAGAATCTGACCA	CCAAGCTTTGTTCTTTCTCTCAGGACTG	CAPS
QS	ACTGCTGTTACTTCGTGTAT	AGATAGATATATCCCCAAGG	InDel
W3	CGATCAGGTAAGCTCTTCAT	TTCTTCAACACCTTGAGCCA	CAPS	Bgl II
W4	AGCCATAACAGCCTATTAGC	TCCGTCATTAGCACATGTAG	CAPS	Hae III
W7	ATCTGATGCACTTTGTCAGC	CTATACTACCTCTGCCACAA	CAPS	Bgl II
12M5.775	AAGCTGATGAAGCAGGTAGA	CAAGATTTGAAAACCACCAT	InDel
12M6.24	CTCCACAAATCCTTTGAAAT	AACGACCGTGACCATCTT	InDel
12M6.717	AAAAGGGGAAAACTCCCT	GTGTGCCATCATCTGGTT	InDel
12M7.62	TTAGACACATGCGACTCC	TCTGATGACAGTCGTGTTG	InDel
M108	TTGACCTTACTAATCCGAGC	AGGTCGCGAGGTTTCTTGAT	InDel
12M12.98	TACTTGATAGCATGGTGACG	GTCGAATAAGCTGTTCGTCT	InDel
AL731754	TAGTCTGTGGCTACCTATTC	CGCAGTATTTCTGTTATGTA	InDel
M10941	AGTGGTGCATATCAGCTTTT	AACAAAATAAGCGTGCAGTT	InDel
M109	TAGCAAGCAGCATGGTCTCT	AATCGTCTCGACCGATCTTT	InDel
12M24.699	TTCAAACAAGCGAGATCTTA	ATCTAGCTTGCCTCATGATT	InDel
12M27.47	TAGCCCAATCATTTGTCTTC	TACTTGCACAGGTGATCAAA	InDel
Primers used in 5’ RACE
Primer name	Forward sequence (5'-3')	Reverse sequence (5'-3')
GSP1		GATTACGCCAAGCTTCCTGCCCATAGGCTACATGCCGCA
GSP2		GATTACGCCAAGCTTCGACAAGGAAATACCGTCGTCGGGCT
Primers used in qPCR analysis
Gene	Forward sequence (5'-3')	Reverse sequence (5'-3')
Actin	GAGTATGATGAGTCGGGTCCAG	ACACCAACAATCCCAAACAGAG
NbActin	CGTTATGGTTGGAATGGGACAGAA	AAGAACAGGGTGCTCCTCGTGG
RGA4L-CC	TCGTGGTACACTCAAGAGGC	ACTGCTAGAGGTGGCTCCAT
RGA4L-NB	AAGTTGTTTGCTCCTCTGCG	CTCCCATTGCTTTTGCAGCC
RGA4L-LRR	GAACCACGAAGAGGCCATCA	GGAACGACGCACCCTTCATA
RGA4L-FL	ACGAATATTGGCTGACCTAACT	TGGATATGTGTCTGACTGTGTC
DREB1A	TTTTCTCTCTTTTCTGGCTTCC	GTTTTGCAACTTGTTCCATCAC
DREB1B	GAACAGAGTAGGCAATGAGACT	TCACAAAAGGAGGGAGAAATCT
DREB1C	CACTCTGGAGCTACTGATGATC	TTTAGCTGTATAGGAGGAGCAA
OsHSP90	GCCACTTCACTGCTGAGGGA	CCGAGTCGACGAGACCCTTC
OsLEA5	CGTCAACGTCTCCAACCCCT	TCTCCAGCTTCGTCGTGTCG
Primers used in plasmid construction
Plasmid name	Forward sequence (5'-3')	Reverse sequence (5'-3')	Aims
RGA4Ljap-Ri	AAGGTACCACTAGTATGCAATGATCATGCTCAGA	AAGGATCCGAGCTCATACCAGGTTCGAGCAGTTA	Construct for RNA interference lines
PRGA4L::RGA4Ljap-1	AAGAATTCCAGTTAGAAGAGACATGATAGT	AAGGTACCGTGGAGAATTGCTGGTTGCT	Construct for complementary lines
PRGA4L::RGA4Ljap-2	AAGGATCCATGGCTACTTCTGCTGCAGT	AAGTCGACCTCTCCATAGCATTCCTTTC	Construct for complementary lines
P35S::RGA4Ljap	AAGTCGACATGGCTACTTCTGCTGCAGT	AAGGGCCCCTCTCCATAGCATTCCTTTC	Construct for overexpressed lines
PRGA4Ljap::GUS	AAGTCGACCAGTTAGAAGAGACATGATAGT	AAGGATCCGTGGAGAATTGCTGGTTGCT	Construct for PRGA4L::GUS transgenic plants
P35S::RGA4Ljap-CC-3Myc	AAGTCGACATGGCTACTTCTGCTGCAGT	AAGGGCCCCTCTGATTCTCGGCCAACAA	Construct for transient expression in N. benthamiana
P35S::RGA4Ljap-NB-3Myc	AAGTCGACATGAAGAAAAGGATTCTTGAGTGGT	AAGGGCCCATAGGATACATTTCTTGCTAATTCA	Construct for transient expression in N. benthamiana
P35S::RGA4Ljap-LRR-3Myc	AAGTCGACATGGGTGAATGCGCAAGAATAAC	AAGGGCCCGTCGACCTCTCCATAGCATT	Construct for transient expression in N. benthamiana
P35S::RGA4Ljap-CN-3Myc	AAGTCGACATGGCTACTTCTGCTGCAGT	AAGGGCCCATAGGATACATTTCTTGCTAATTCA	Construct for transient expression in N. benthamiana
P35S::RGA4Ljap-NL-3Myc	AAGTCGACATGAAGAAAAGGATTCTTGAGTGGT	AAGGGCCCGTCGACCTCTCCATAGCATT	Construct for transient expression in N. benthamiana
P35S::RGA4Ljap-FL-3Myc	AAGTCGACATGGCTACTTCTGCTGCAGT	AAGGGCCCCTCTCCATAGCATTCCTTTC	Construct for transient expression in N. benthamiana
P35S::RGA4Ljap-CC-SHG	AAGTCGACATGGCTACTTCTGCTGCAGT	AAACTAGTACCTCTGATTCTCGGCCAACAA	Construct for transient expression in N. benthamiana
P35S::RGA4Ljap-NB-SHG	AAGTCGACATGAAGAAAAGGATTCTTGAGTGGT	AAGCTAGGACATAGGATACATTTCTTGCTAATTCA	Construct for transient expression in N. benthamiana
P35S::RGA4Ljap-LRR-SHG	AAGTCGACATGGGTGAATGCGCAAGAATAAC	AAGCTAGGACGTCGACCTCTCCATAGCATT	Construct for transient expression in N. benthamiana
P35S::RGA4Ljap-CN-SHG	AAGTCGACATGGCTACTTCTGCTGCAGT	AAGCTAGGACATAGGATACATTTCTTGCTAATTCA	Construct for transient expression in N. benthamiana
P35S::RGA4Ljap-NL-SHG	AAGTCGACATGAAGAAAAGGATTCTTGAGTGGT	AAGCTAGGACGTCGACCTCTCCATAGCATT	Construct for transient expression in N. benthamiana
P35S::RGA4Ljap-FL-SHG	AAGTCGACATGGCTACTTCTGCTGCAGT	AAGCTAGGACGTCGACCTCTCCATAGCATT	Construct for transient expression in N. benthamiana
P35S::RGA4Lind-CC-SHG	AAGTCGACATGGCTACTTCTGCTGCAGT	AAACTAGTACCTCTGATTCTCGGCCAACAA	Construct for transient expression in N. benthamiana
P35S::RGA4Lind-NB-SHG	AAGTCGACATGAAGAAAAGGATTCTTGAGTGGT	AACCTAGGACATAGGATACATTTCTTGCTAATTCA	Construct for transient expression in N. benthamiana
P35S::RGA4Lind-LRR-SHG	AAGTCGACATGGGTGAATGCGCAAGAATAAC	AACCTAGGACCAATAATCTCCTCTTAGTCC	Construct for transient expression in N. benthamiana
P35S::RGA4Lind-CN-SHG	AAGTCGACATGGCTACTTCTGCTGCAGT	AACCTAGGACATAGGATACATTTCTTGCTAATTCA	Construct for transient expression in N. benthamiana
P35S::RGA4Lind-NL-SHG	AAGTCGACATGAAGAAAAGGATTCTTGAGTGGT	AACCTAGGACCAATAATCTCCTCTTAGTCC	Construct for transient expression in N. benthamiana
P35S::RGA4Lind-FL-SHG	AAGTCGACATGGCTACTTCTGCTGCAGT	AACCTAGGACCAATAATCTCCTCTTAGTCC	Construct for transient expression in N. benthamiana
P35S::RGA4Ljap-CC-eGFP	AAGTCGACATGGCTACTTCTGCTGCAGT	AAGTCGACCTCTGATTCTCGGCCAACAA	Construct for subcellular location
P35S::RGA4Ljap-NB-eGFP	AAGTCGACATGAAGAAAAGGATTCTTGAGTGGT	AAGTCGACATAGGATACATTTCTTGCTAATTCA	Construct for subcellular location
P35S::RGA4Ljap-LRR-eGFP	AAGTCGACATGGGTGAATGCGCAAGAATAAC	AAGTCGACCTCTCCATAGCATTCCTTTC	Construct for subcellular location
P35S::RGA4Ljap-FL-eGFP	AAGTCGACATGGCTACTTCTGCTGCAGT	AAGTCGACCTCTCCATAGCATTCCTTTC	Construct for subcellular location
P35S::RGA4Lind-FL-eGFP	AAGTCGACATGGCTACTTCTGCTGCAGT	AAGTCGACCAATAATCTCCTCTTAGTCCA	Construct for subcellular location
OsHSP90-eGFP	CGGGATCCATGCGCAAGTGGGCGCTCTC	GGACTAGTCAGCTCGTCCTTATCATACGACG	Construct for subcellular location
OsLEA5-eGFP	CGGGATCCATGTCGAGCTTGATGGACAAGG	CCAAGCTTGAACATGTCCTTGAGTGTGGGG	Construct for subcellular location
AD-RGA4Ljap-CC	GGAGGCCAGTGAATTCATGGCTACTTCTGCTGCAGTG	CGAGCTCGATGGATCCCCTCTGATTCTCGGCCAAC	Construct for Y2H
AD-RGA4Ljap-NB	GGAGGCCAGTGAATTCAAGAAAAGGATTCTTGAGTGGTTG	CGAGCTCGATGGATCCCATAGGATACATTTCTTGCTAATTC	Construct for Y2H
AD-RGA4Ljap-LRR	GGAGGCCAGTGAATTCGGTGAATGCGCAAGAATAACTAGTC	CGAGCTCGATGGATCCCCTCTCCATAGCATTCCTTTCCC	Construct for Y2H
AD-RGA4Lind-CC	CGGGATCCATGGCTACTTCTGCTGCAGT	AAACTAGTACCTCTGATTCTCGGCCAACAA	Construct for Y2H
AD-RGA4Lind-NB	CGGGATCCATGAAGAAAAGGATTCTTGAGTG	AACCTAGGACATAGGATACATTTCTTGCTAATTCA	Construct for Y2H
AD-RGA4Lind-LRR	CGGGATCCATGGGTGAATGCGCAAGAATAAC	AACCTAGGACCAATAATCTCCTCTTAGTCC	Construct for Y2H
BD-RGA4Ljap-CC	CATGGAGGCCGAATTCATGGCTACTTCTGCTGCAGTG	GCAGGTCGACGGATCCCCTCTGATTCTCGGCCAAC	Construct for Y2H
BD-RGA4Ljap-NB	CATGGAGGCCGAATTCAAGAAAAGGATTCTTGAGTGGTTG	GCAGGTCGACGGATCCCATAGGATACATTTCTTGCTAATTC	Construct for Y2H
BD-RGA4Ljap-LRR	CATGGAGGCCGAATTCGGTGAATGCGCAAGAATAACTAGTC	GCAGGTCGACGGATCCCCTCTCCATAGCATTCCTTTCCC	Construct for Y2H
BD-RGA4Lind-CC	CATGGAGGCCGAATTCATGGCTACTTCTGCTGCAGTG	GCAGGTCGACGGATCCCCTCTGATTCTCGGCCAAC	Construct for Y2H
BD-RGA4Lind-NB	CATGGAGGCCGAATTCAAGAAAAGGATTCTTGAGTGGTTG	GCAGGTCGACGGATCCCATAGGATACATTTCTTGCTAATTC	Construct for Y2H
BD-RGA4Lind-LRR	CATGGAGGCCGAATTCGGTGAATGCGCAAGAATAACTAGTC	GCAGGTCGACGGATCCCAATAATCTCCTCTTAGTCCATTC	Construct for Y2H
BD-OsHSP90	CGGGATCCATGCGCAAGTGGGCGCTCTC	GGACTAGTCAGCTCGTCCTTATCATACGACG	Construct for Y2H
BD-OsLEA5	ATGGCCATGGAGGCCGAATTCATGTCGAGCTTGATGGACAAGG	ATGCGGCCGCTGCAGGTCGACGAACATGTCCTTGAGTGTGGGG	Construct for Y2H
VC-RGA4Ljap-CC	CGGGATCCATGGCTACTTCTGCTGCAGT	CCAAGCTTCTCTGATTCTCGGCCAACAA	Construct for BiFC
VC-RGA4Ljap-NB	CGGGATCCATGAAGAAAAGGATTCTTGAGTG	CCAAGCTTATAGGATACATTTCTTGCTAATTC	Construct for BiFC
VC-RGA4Ljap-LRR	CGGGATCCATGGGTGAATGCGCAAGAATAAC	GGGGTACCCTCTCCATAGCATTCCTTTC	Construct for BiFC
VC-RGA4Lind-CC	CGGGATCCATGGCTACTTCTGCTGCAGT	CCAAGCTTCTCTGATTCTCGGCCAACAA	Construct for BiFC
VC-RGA4Lind-NB	CGGGATCCATGAAGAAAAGGATTCTTGAGTG	CCAAGCTTATAGGATACATTTCTTGCTAATTC	Construct for BiFC
VC-RGA4Lind-LRR	CGGGATCCATGGGTGAATGCGCAAGAATAAC	GGGGTACCCAATAATCTCCTCTTAGTCCATTC	Construct for BiFC
VN-OsHSP90	CGGGATCCATGCGCAAGTGGGCGCTCTC	GGACTAGTCAGCTCGTCCTTATCATACGACG	Construct for BiFC
VN-OsLEA5	CGGGATCCATGTCGAGCTTGATGGACAAGG	CCAAGCTTGAACATGTCCTTGAGTGTGGGG	Construct for BiFC
cLUC-RGA4Ljap-CC	CGGGATCCATGGCTACTTCTGCTGCAGT	CCAAGCTTCTCTGATTCTCGGCCAACAA	Construct for LCA
cLUC-RGA4Ljap-NB	CGGGATCCATGAAGAAAAGGATTCTTGAGTG	CCAAGCTTATAGGATACATTTCTTGCTAATTC	Construct for LCA
cLUC-RGA4Ljap-LRR	CGGGATCCATGGGTGAATGCGCAAGAATAAC	GGGGTACCCTCTCCATAGCATTCCTTTC	Construct for LCA
cLUC-RGA4Lind-CC	CGGGATCCATGGCTACTTCTGCTGCAGT	CCAAGCTTCTCTGATTCTCGGCCAACAA	Construct for LCA
cLUC-RGA4Lind-NB	CGGGATCCATGAAGAAAAGGATTCTTGAGTG	CCAAGCTTATAGGATACATTTCTTGCTAATTC	Construct for LCA
cLUC-RGA4Lind-LRR	CGGGATCCATGGGTGAATGCGCAAGAATAAC	GGGGTACCCAATAATCTCCTCTTAGTCCATTC	Construct for LCA
nLUC-OsHSP90	CGGGATCCATGCGCAAGTGGGCGCTCTC	GGACTAGTCAGCTCGTCCTTATCATACGACG	Construct for LCA
nLUC-OsLEA5	CGGGATCCATGTCGAGCTTGATGGACAAGG	CCAAGCTTGAACATGTCCTTGAGTGTGGGG	Construct for LCA
RGA4Ljap/ind-CC-GST	AAGGATCCATGGCTACTTCTGCTGCAGT	AAGTCGACCCTCTGATTCTCGGCCAACAA	Construct for pull-down
RGA4Ljap/ind-NB-MBP	GAGGGAAGGATTTCAGAATTCAAGAAAAGGATTCTTGAGTG	CAGGTCGACTCTAGAGGATCCATAGGATACATTTCTTGC	Construct for pull-down
OsHSP90-GST	CTGGTTCCGCGTGGATCCATGCGCAAGTGGGCGCTCT	CTCGAGTCGACCCGGGAATTCCAGCTCGTCCTTATCATACG	Construct for pull-down
OsLEA5-GST	CTGGTTCCGCGTGGATCCATGTCGAGCTTGATGGAC	CTCGAGTCGACCCGGGAATTCGAACATGTCCTTGAGTGTG	Construct for pull-down
OsHSP90-MBP	GAGGGAAGGATTTCAGAATTCATGCGCAAGTGGGCGCTCTC	CAGGTCGACTCTAGAGGATCCCAGCTCGTCCTTATCATACGACG	Construct for pull-down
OsLEA5-MBP	GAGGGAAGGATTTCAGAATTCATGTCGAGCTTGATGGAC	CAGGTCGACTCTAGAGGATCCGAACATGTCCTTGAGTGTG	Construct for pull-down
