# Supplementary material for: Natural Variation of a Specific NLR Gene RGA4L Confers Strong Chilling Tolerance in Rice
Source: Plant Biotechnol J. 2025 Aug 6;23(11):5161–77. doi: 10.1111/pbi.70293 (PMC12576433; doi:10.1111/pbi.70293)
Supplement: Supplementary file 14 — Table S2: [file PBI-23-5161-s008.xlsx]

## Sheet: Sheet1
Supplementary Table 2 Plasmid used in this study.
Plasmid name	Vector	Tag fusion	Selection marker	Transformation receptor	Aims
RGA4Ljap-Ri	pTCK303	Hyg	Kan	Nipponbare	Construct for RNA interference lines
PRGA4L::RGA4Ljap-1	p1301-FN	Hyg	Kan	NIP-NIL-qCSS12ind	Construct for complementary lines
PRGA4L::RGA4Ljap-2	p1301-FN	Hyg	Kan	NIP-NIL-qCSS12ind	Construct for complementary lines
P35S::RGA4Ljap	p1301-3Flag	Hyg/3×Flag	Kan	NIP-NIL-qCSS12ind	Construct for overexpressed lines
PRGA4Ljap::GUS	p1300GUS-plus	GUS	Kan	Nipponbare	Construct for PRGA4L::GUS transgenic plants
P35S::RGA4Ljap-CC-3Myc	p1301-3Myc	3×Myc	Kan	N. benthamiana	Construct for transient expression in N. benthamiana
P35S::RGA4Ljap-NB-3Myc	p1301-3Myc	3×Myc	Kan	N. benthamiana	Construct for transient expression in N. benthamiana
P35S::RGA4Ljap-LRR-3Myc	p1301-3Myc	3×Myc	Kan	N. benthamiana	Construct for transient expression in N. benthamiana
P35S::RGA4Ljap-CN-3Myc	p1301-3Myc	3×Myc	Kan	N. benthamiana	Construct for transient expression in N. benthamiana
P35S::RGA4Ljap-NL-3Myc	p1301-3Myc	3×Myc	Kan	N. benthamiana	Construct for transient expression in N. benthamiana
P35S::RGA4Ljap-FL-3Myc	p1301-3Myc	3×Myc	Kan	N. benthamiana	Construct for transient expression in N. benthamiana
P35S::RGA4Ljap-CC-SHG	p1300-SHG	His/eGFP	Kan	N. benthamiana	Construct for transient expression in N. benthamiana
P35S::RGA4Ljap-NB-SHG	p1300-SHG	His/eGFP	Kan	N. benthamiana	Construct for transient expression in N. benthamiana
P35S::RGA4Ljap-LRR-SHG	p1300-SHG	His/eGFP	Kan	N. benthamiana	Construct for transient expression in N. benthamiana
P35S::RGA4Ljap-CN-SHG	p1300-SHG	His/eGFP	Kan	N. benthamiana	Construct for transient expression in N. benthamiana
P35S::RGA4Ljap-NL-SHG	p1300-SHG	His/eGFP	Kan	N. benthamiana	Construct for transient expression in N. benthamiana
P35S::RGA4Ljap-FL-SHG	p1300-SHG	His/eGFP	Kan	N. benthamiana	Construct for transient expression in N. benthamiana
P35S::RGA4Lind-CC-SHG	p1300-SHG	His/eGFP	Kan	N. benthamiana	Construct for transient expression in N. benthamiana
P35S::RGA4Lind-NB-SHG	p1300-SHG	His/eGFP	Kan	N. benthamiana	Construct for transient expression in N. benthamiana
P35S::RGA4Lind-LRR-SHG	p1300-SHG	His/eGFP	Kan	N. benthamiana	Construct for transient expression in N. benthamiana
P35S::RGA4Lind-CN-SHG	p1300-SHG	His/eGFP	Kan	N. benthamiana	Construct for transient expression in N. benthamiana
P35S::RGA4Lind-NL-SHG	p1300-SHG	His/eGFP	Kan	N. benthamiana	Construct for transient expression in N. benthamiana
P35S::RGA4Lind-FL-SHG	p1300-SHG	His/eGFP	Kan	N. benthamiana	Construct for transient expression in N. benthamiana
P35S::RGA4Ljap-CC-eGFP	pA7-eGFP	eGFP	Kan	Rice protoplast	Construct for subcellular location
P35S::RGA4Ljap-NB-eGFP	pA7-eGFP	eGFP	Kan	Rice protoplast	Construct for subcellular location
P35S::RGA4Ljap-LRR-eGFP	pA7-eGFP	eGFP	Kan	Rice protoplast	Construct for subcellular location
P35S::RGA4Ljap-FL-eGFP	pA7-eGFP	eGFP	Kan	Rice protoplast	Construct for subcellular location
P35S::RGA4Lind-FL-eGFP	pA7-eGFP	eGFP	Kan	Rice protoplast	Construct for subcellular location
OsHSP90-eGFP	pRTVn-GFP	eGFP	Kan	Rice protoplast	Construct for subcellular location
OsLEA5-eGFP	pRTVn-GFP	eGFP	Kan	Rice protoplast	Construct for subcellular location
AD-RGA4Ljap-CC	pGADT7	GAL4 AD/HA	Amp	Y2HGlod	Construct for Y2H
AD-RGA4Ljap-NB	pGADT7	GAL4 AD/HA	Amp	Y2HGlod	Construct for Y2H
AD-RGA4Ljap-LRR	pGADT7	GAL4 AD/HA	Amp	Y2HGlod	Construct for Y2H
AD-RGA4Lind-CC	pGADT7	GAL4 AD/HA	Amp	Y2HGlod	Construct for Y2H
AD-RGA4Lind-NB	pGADT7	GAL4 AD/HA	Amp	Y2HGlod	Construct for Y2H
AD-RGA4Lind-LRR	pGADT7	GAL4 AD/HA	Amp	Y2HGlod	Construct for Y2H
BD-RGA4Ljap-CC	pGBKT7	GAL4 BD/Myc	Kan	Y2HGlod	Construct for Y2H
BD-RGA4Ljap-NB	pGBKT7	GAL4 BD/Myc	Kan	Y2HGlod	Construct for Y2H
BD-RGA4Ljap-LRR	pGBKT7	GAL4 BD/Myc	Kan	Y2HGlod	Construct for Y2H
BD-RGA4Lind-CC	pGBKT7	GAL4 BD/Myc	Kan	Y2HGlod	Construct for Y2H
BD-RGA4Lind-NB	pGBKT7	GAL4 BD/Myc	Kan	Y2HGlod	Construct for Y2H
BD-RGA4Lind-LRR	pGBKT7	GAL4 BD/Myc	Kan	Y2HGlod	Construct for Y2H
BD-OsHSP90	pGBKT7	GAL4 BD/Myc	Kan	Y2HGlod	Construct for Y2H
BD-OsLEA5	pGBKT7	GAL4 BD/Myc	Kan	Y2HGlod	Construct for Y2H
VC-RGA4Ljap-CC	pUC19-VC	mVenus	Amp	Rice protoplast	Construct for BiFC
VC-RGA4Ljap-NB	pUC19-VC	mVenus	Amp	Rice protoplast	Construct for BiFC
VC-RGA4Ljap-LRR	pUC19-VC	mVenus	Amp	Rice protoplast	Construct for BiFC
VC-RGA4Lind-CC	pUC19-VC	mVenus	Amp	Rice protoplast	Construct for BiFC
VC-RGA4Lind-NB	pUC19-VC	mVenus	Amp	Rice protoplast	Construct for BiFC
VC-RGA4Lind-LRR	pUC19-VC	mVenus	Amp	Rice protoplast	Construct for BiFC
VN-OsHSP90	pUC19-VN	mVenus	Amp	Rice protoplast	Construct for BiFC
VN-OsLEA5	pUC19-VN	mVenus	Amp	Rice protoplast	Construct for BiFC
cLUC-RGA4Ljap-CC	p1300-cLUC	cLUC	Kan	N. benthamiana	Construct for LCA
cLUC-RGA4Ljap-NB	p1300-cLUC	cLUC	Kan	N. benthamiana	Construct for LCA
cLUC-RGA4Ljap-LRR	p1300-cLUC	cLUC	Kan	N. benthamiana	Construct for LCA
cLUC-RGA4Lind-CC	p1300-cLUC	cLUC	Kan	N. benthamiana	Construct for LCA
cLUC-RGA4Lind-NB	p1300-cLUC	cLUC	Kan	N. benthamiana	Construct for LCA
cLUC-RGA4Lind-LRR	p1300-cLUC	cLUC	Kan	N. benthamiana	Construct for LCA
nLUC-OsHSP90	p1300-nLUC	nLUC	Kan	N. benthamiana	Construct for LCA
nLUC-OsLEA5	p1300-nLUC	nLUC	Kan	N. benthamiana	Construct for LCA
RGA4Ljap/ind-CC-GST	pGEX-KG	GST	Amp	E.coli BL21(DE3)	Construct for pull-down
OsHSP90-GST	pGEX-4T-1	GST	Amp	E.coli Rosetta(DE3)	Construct for pull-down
OsLEA5-GST	pGEX-4T-1	GST	Amp	E.coli Rosetta(DE3)	Construct for pull-down
RGA4Ljap-NB-MBP	pMAL-c2x	MBP	Amp	E.coli Rosetta(DE3)	Construct for pull-down
RGA4Lind-NB-MBP	pMAL-c2x	MBP	Amp	E.coli Rosetta(DE3)	Construct for pull-down
OsHSP90-MBP	pMAL-c2x	MBP	Amp	E.coli Rosetta(DE3)	Construct for pull-down
OsLEA5-MBP	pMAL-c2x	MBP	Amp	E.coli Rosetta(DE3)	Construct for pull-down
