# Supplementary material for: Natural Variation of a Specific NLR Gene RGA4L Confers Strong Chilling Tolerance in Rice
Source: Plant Biotechnol J. 2025 Aug 6;23(11):5161–77. doi: 10.1111/pbi.70293 (PMC12576433; doi:10.1111/pbi.70293)
Supplement: Supplementary file 15 — Table S4: [file PBI-23-5161-s012.xlsx]

## Sheet: Sheet1
Supplementary Table 4 The candidate interacting proteins of RGA4L.
Gene ID	Gene symbol	Protein ID	Description
LOC_Os01g63060		Q5N7A7	Phosphatidylinositol:ceramide inositolphosphotransferase-like.
LOC_Os01g52110	OsRZFP34	Q5JL96	Probable E3 ubiquitin-protein ligase RZFP34. RING zinc-finger protein. Stomata opening.
LOC_Os03g63430		Q851Y6	Winged helix repressor DNA-binding domain containing protein.
LOC_Os05g50710	OsLEA5	Q75HZ0	Atypical late embryogenesis abundant (LEA) protein. Resistance to multiple abiotic stresses.
LOC_Os11g24450		Q53PA7	Mitochondrial 2-oxoglutarate/malate translocator, putative, expressed.
LOC_Os03g36930	OsRH34	Q10I26	DEAD box RNA helicase homologous to eukaryotic initiation factor 4AIII (eIF4AIII), Core components of the exon junction complex (EJC), Regulation of plant height, pollen, and seed development.
	rbcL	P0C512	Ribulose-1,5-bisphosphate carboxylase/oxygenase large subunit.
LOC_Os01g34700		Q8LQS5	Carboxymethylenebutenolidase-like protein; dienelactone hydrolase family protein, expressed.
LOC_Os07g44740		A3BMP5	10 kDa chaperonin, mitochondrial.
LOC_Os03g60740		B9F711	Uncharacterized protein.
LOC_Os03g22680	OsSRFP1; SDEL2	Q10LI1	Ubiquitin-protein ligase SRFP1-like.
LOC_Os02g57280	OsCBSX3	Q0DWE9	Cystathionine β-synthase (CBS) domain containing protein. Resistance to Magnaporthe oryzae.
LOC_Os03g20630		Q10M57	Similar to 14 kDa zinc-binding protein (Protein kinase C inhibitor) (PKCI); histidine triad family protein, putative, expressed.
LOC_Os04g47020		Q7XTZ9	5-amino-6-(5-phospho-D-ribitylamino)uracil phosphatase, chloroplastic; genetic modifier, putative, expressed.
LOC_Os12g13380		Q08479	Brassinosteroid signaling Adenylate kinase 3. Regulation of grain length. Brassinosteroid signaling compone.
LOC_Os05g02070	OsMT2b	A3AZ88	Metallothionein-like protein 2C. Reactive oxygen species (ROS) scavenger protein. Root development and seed embryo germination. Distribution of Zn to grain.
LOC_Os11g47970	rcaII	P93431	Ribulose bisphosphate carboxylase/oxygenase activase, chloroplastic-like; AAA-type ATPase family protein, putative, expressed.
LOC_Os05g34770	OsCc1	Q0DI31	Cytochrome c. Electron carrier protein.
LOC_Os06g50300	OsHSP90; OSGrp94	Q5Z9N8	Heat-shock protein 90.
