# Supplementary material for: Natural Variation of a Specific NLR Gene RGA4L Confers Strong Chilling Tolerance in Rice
Source: Plant Biotechnol J. 2025 Aug 6;23(11):5161–77. doi: 10.1111/pbi.70293 (PMC12576433; doi:10.1111/pbi.70293)
Supplement: Supplementary file 16 — Table S5: [file PBI-23-5161-s013.xlsx]

## Sheet: Sheet1
Supplementary Table 5 Information on 136 rice varieties for the identification of RGA4L allele distribution and cold tolerance phenotype.
IRRIS number	IRIS_ID	Designation	Subpopulation	Origin	Survival rate after cold treatment
IRGC121971	IRIS_313-8177	AUGUSTO::GERVEX 1643-C1	Temperate japonica	Italy	97.22±4.81
IRGC121972	IRIS_313-8171	AUZGUSTA::GERVEX 1634-C1	Temperate japonica	Hungary	100±0
IRGC122001	IRIS_313-8111	CARRICO::GERVEX 828-C1	Temperate japonica	Portugal	100±0
IRGC122013	IRIS_313-8165	CIGALON::GERVEX 1514-C1	Temperate japonica	France	100±0
IRGC122023	IRIS_313-8159	CT 36::GERVEX 1489-C1	Temperate japonica	Colombia	92.8±6.46
IRGC122053	IRIS_313-8066	GHIBLI::GERVEX 187-C1	Temperate japonica	Italy	88.7±2.57
IRGC122056	IRIS_313-8026	GIOVANNI MARCHETTI::GERVEX 62-C1	Temperate japonica	Italy	61.22±9.72
IRGC122077	IRIS_313-8116	HAREM::GERVEX 929-C1	Temperate japonica	Portugal	100±0
IRGC122167	IRIS_313-8214	MELAS::GERVEX 1684-C1	Temperate japonica	Greece	100±0
IRGC122204	IRIS_313-8126	PLOVDIV 24::GERVEX 1168-C1	Temperate japonica	Bulgaria	100±0
IRGC122207	IRIS_313-8127	POLIZESTI 28::GERVEX 1170-C1	Temperate japonica	Bulgaria	100±0
IRGC125679	IRIS_313-10083	BETIS::74581-1	Temperate japonica	Spain	100±0
IRGC125698	IRIS_313-10092	CHALBYEO::77639-1	Temperate japonica	Korea, Republic of	100±0
IRGC125700	IRIS_313-10093	CHEONJUDO::77644-1	Temperate japonica	Korea, Republic of	100±0
IRGC125764	IRIS_313-9228	HOKUSETSU::65705-1	Temperate japonica	Japan	100±0
IRGC125910	IRIS_313-9702	TAICHUNG 179::85-1	Temperate japonica	Taiwan, China	100±0
IRGC125919	IRIS_313-9838	TEPUKE::12872-1	Temperate japonica	New Zealand	100±0
IRGC125980	IRIS_313-10379	IR 73688-57-2::117383-1	Temperate japonica	Philippines	100±0
IRGC128194	IRIS_313-10583	TSAO SIAO PEH TAO::8265-2	Temperate japonica	China	100±0
IRGC128284	IRIS_313-11908	DUAN SHEN ZI::73962-1	Temperate japonica	China	100±0
IRGC128307	IRIS_313-11574	HEI TOU HONG::59595-1	Temperate japonica	China	100±0
IRGC128315	IRIS_313-10967	IAS 22-8 PALMAR::26058-1	Temperate japonica	Brazil	0±0
IRGC128364	IRIS_313-12059	LIGEN 2::82398-1	Temperate japonica	China	100±0
IRGC128371	IRIS_313-10453	LU TAO 2::1175-1	Temperate japonica	China	98.48±2.62
IRGC122078	IRIS_313-8075	HARRA::GERVEX 501-C1	Temperate japonica	Australia	5.55±6.36
IRGC125610	IRIS_313-8387	FU LI HONG::70250-1	Temperate japonica	China	93.05±6.36
IRGC125758	IRIS_313-10228	HAN NUO::82350-1	Temperate japonica	China	100±0
IRGC122024	IRIS_313-8160	CT 58::GERVEX 1491-C1	Temperate japonica	Colombia	81.38±9.73
IRGC122170	IRIS_313-8050	MIARA::GERVEX 129-C1	Temperate japonica	Italy	97.1±5.02
IRGC121955	IRIS_313-8060	77 UPLA::GERVEX 159-C1	Tropical japonica	Argentina	100±0
IRGC122115	IRIS_313-7914	IRAT 112::C1	Tropical japonica	Côte D'Ivoire	100±0
IRGC122120	IRIS_313-7924	IRAT 335::C1	Tropical japonica	Bolivia	4.46±7.73
IRGC122146	IRIS_313-8193	LACASSINE::GERVEX 1660-C1	Tropical japonica	United States	100±0
IRGC122277	IRIS_313-7994	VARY MADINIKA 3566::GERVEX 8448-C1	Tropical japonica	Madagascar	83.33±4.16
IRGC125603	IRIS_313-8339	BOND::66755-1	Tropical japonica	United States	92.93±2.51
IRGC125722	IRIS_313-10079	DANGO MOCHI::74551-1	Tropical japonica	Japan	100±0
IRGC125733	IRIS_313-10061	ESTRELA A::72918-1	Tropical japonica	Portugal	94.2±6.64
IRGC125783	IRIS_313-10067	JEONBUKGUNGWEONNA::73055-1	Tropical japonica	Korea, Republic of	86.95±18.95
IRGC125864	IRIS_313-10073	OWARI MOCHI::74513-1	Tropical japonica	Japan	100±0
IRGC125884	IRIS_313-10074	RIKU AIKOKU::74514-1	Tropical japonica	Japan	100±0
IRGC125900	IRIS_313-10076	SHINA MOCHI::74523-1	Tropical japonica	Japan	100±0
IRGC126141	IRIS_313-10062	REA::73031-1	Tropical japonica	Greece	62.5±8.67
IRGC127055	IRIS_313-10065	JAERAERYUKDO::73053-1	Tropical japonica	Korea, Republic of	100±0
IRGC121959	IRIS_313-8173	A 201::GERVEX 1638-C1	Tropical japonica	United States	100±0
IRGC121947	IRIS_313-8063	104 UPLA::GERVEX 167-C1	Tropical japonica	Argentina	100±0
IRGC127779	IRIS_313-11436	SAKAZELE (538)::50880-1	Tropical japonica	Côte D'Ivoire	86.48±19.9
IRGC128302	IRIS_313-11527	GOLO::56856-1	Tropical japonica	Côte D'Ivoire	97.22±4.81
IRGC122035	IRIS_313-8180	DELLMONT::GERVEX 1647-C1	Tropical japonica	United States	100±0
IRGC122067	IRIS_313-8074	GOOLARAH::GERVEX 500-C1	Tropical japonica	Australia	94.44±9.62
IRGC122198	IRIS_313-8076	PELDE::GERVEX 502-C1	Tropical japonica	Australia	100±0
IRGC125763	IRIS_313-10056	HOKURIKU 52::72491-1	Tropical japonica	Japan	100±0
IRGC128503	IRIS_313-11660	WULE DASIMA::63450-1	Tropical japonica	Liberia	0±0
IRGC121949	IRIS_313-7838	62667::C1	Tropical japonica	Senegal	100±0
IRGC122027	IRIS_313-7870	CUIABANA::IRTP 17401-C1	Tropical japonica	Brazil	91.66±11.78
IRGC122070	IRIS_313-8213	GRAAL::GERVEX 1682-C1	Tropical japonica	France	100±0
IRGC122166	IRIS_313-8170	MEJANES 2::GERVEX 1560-C1	Tropical japonica	France	95.23±8.24
IRGC122187	IRIS_313-8124	OTA::GERVEX 1145-C1	Tropical japonica	Portugal	97.1±5.02
IRGC122275	IRIS_313-7992	VARY LAVA 90::GERVEX 8254-C1	Tropical japonica	Madagascar	100±0
IRGC125661	IRIS_313-9452	B 505 A 1-28-7-1-2::6741-1	Tropical japonica	United States	2.77±4.8
IRGC125703	IRIS_313-9267	CHIRGUA 1 I 22::3408-1	Tropical japonica	Venezuela	100±0
IRGC125725	IRIS_313-8876	DELITUS::5769-1	Tropical japonica	France	100±0
IRGC125903	IRIS_313-9464	SML ACORNI::13389-1	Tropical japonica	Suriname	0±0
IRGC127723	IRIS_313-12164	PA YANG NOEUGN::87778-1	Tropical japonica	Cambodia	75±17.67
IRGC128260	IRIS_313-11426	CHATAO::50456-1	Tropical japonica	Brazil	0±0
IRGC126969	IRIS_313-15905	WAB 56-125::IRTP 19771-G1	Tropical japonica	Côte D'Ivoire	100±0
IRGC121154	IRIS_313-10421	WAR 72-2-1-1::117361-1	Indica	Sierra Leone	0±0
IRGC122050	IRIS_313-8184	FRAGANCE::GERVEX 1651-C1	Indica	Italy	100±0
IRGC124421	IRIS_313-7773	SEBERANG MR 77::C1	Indica	Mali	0±0
IRGC124428	IRIS_313-7799	VARY LAVA DE MAROVATO::GERVEX 8396-C1	Indica	Madagascar	0±0
IRGC125716	IRIS_313-9822	CRILLO LA FRIA::10793-1	Indica	Venezuela	0±0
IRGC125735	IRIS_313-10109	EX EBOKOZURU::79912-1	Indica	Nigeria	0±0
IRGC125737	IRIS_313-10047	EX MARABA GURUKU::69582-1	Indica	Nigeria	93.65±10.99
IRGC125778	IRIS_313-9922	IRI 339::46956-1	Indica	Korea, Republic of	0±0
IRGC125794	IRIS_313-9249	KANU DAM::29755-1	Indica	Cambodia	0±0
IRGC125804	IRIS_313-10026	KITRANA 1007::68517-1	Indica	Madagascar	0±0
IRGC125805	IRIS_313-9924	KN 1 B 361-1-8-6-9::46974-1	Indica	Korea, Republic of	0±0
IRGC125810	IRIS_313-9968	KULA KARUPPAN::55328-1	Indica	Sri Lanka	0±0
IRGC125818	IRIS_313-10010	LALKA (LAL DHAN)::64946-1	Indica	Fiji	0±0
IRGC125821	IRIS_313-9791	LEAD::5805-1	Indica	Malawi	0±0
IRGC125832	IRIS_313-9709	MAKALIOKA::376-1	Indica	Madagascar	0±0
IRGC125833	IRIS_313-9732	MAMORIAKA::68672-1	Indica	Madagascar	0±0
IRGC125845	IRIS_313-9557	MULLIKURUVA::77529-1	Indica	India	0±0
IRGC125852	IRIS_313-9605	NCS 194::51932-1	Indica	India	0±0
IRGC125869	IRIS_313-8920	PATALASAFED SUNGHAWADO::61133-1	Indica	India	0±0
IRGC125879	IRIS_313-8921	PUTTIGE::52588-1	Indica	India	0±0
IRGC125897	IRIS_313-10129	SAN SHIH TSI::1038-1	Indica	China	0±0
IRGC125929	IRIS_313-9469	TSAO SHENG LI 1::1309-1	Indica	China	68.89±10.18
IRGC125944	IRIS_313-10171	YA NONG ZAO 4::63908-1	Indica	China	0±0
IRGC125955	IRIS_313-10002	BW 295-5::63098-1	Indica	Sri Lanka	0±0
IRGC126280	IRIS_313-8727	T 315::54792-1	Indica	India	0±0
IRGC126309	IRIS_313-9429	RTS 16::8235-1	Indica	Viet Nam	0±0
IRGC126312	IRIS_313-9944	SOLOMON RED RICE::50950-1	Indica	Solomon Islands	0±0
IRGC126992	IRIS_313-7636	ADNY 11::C1	Indica	Mali	0±0
IRGC126997	IRIS_313-7654	BOUAKE 189::C1	Indica	Côte D'Ivoire	0±0
IRGC127034	IRIS_313-8935	ARC 18061::47650-1	Indica	India	0±0
IRGC127128	IRIS_313-10671	ARC 10581::12514-1	Indica	India	0±0
IRGC127276	IRIS_313-11854	CHI GU::71988-1	Indica	China	0±0
IRGC127279	IRIS_313-11694	CHING LIU::65018-1	Indica	Taiwan, China	2.77±4.81
IRGC127286	IRIS_313-11355	CN 44-40-7::45368-1	Indica	India	0±0
IRGC127289	IRIS_313-11409	CUTTACK 29::49573-1	Indica	India	0±0
IRGC127299	IRIS_313-10756	DAMODAR::17038-1	Indica	India	0±0
IRGC127300	IRIS_313-11858	DA TIE ZHAN::72029-1	Indica	China	0±0
IRGC127321	IRIS_313-12325	DISSI::101346-1	Indica	Cameroon	0±0
IRGC127339	IRIS_313-11859	DONG DU::72037-1	Indica	China	0±0
IRGC127355	IRIS_313-10833	EDAKKADAN 0-69-27::19560-1	Indica	India	0±0
IRGC127367	IRIS_313-12053	FACAGRO 406::82049-1	Indica	Burundi	0±0
IRGC127396	IRIS_313-11120	GURULEY::32441-1	Indica	Bhutan	0±0
IRGC127413	IRIS_313-11863	HONG DU BAI::72098-1	Indica	China	0±0
IRGC127414	IRIS_313-11909	HONG MI JIU GONG JI::74031-1	Indica	China	0±0
IRGC127423	IRIS_313-11865	HUO QING::72148-1	Indica	China	0±0
IRGC127726	IRIS_313-12135	PERUBAK LUEY::86436-1	Indica	Malaysia	0±0
IRGC127727	IRIS_313-10835	PERUNEL 0-69-18::19581-1	Indica	India	0±0
IRGC127736	IRIS_313-12009	PO HE::79701-1	Indica	China	0±0
IRGC127752	IRIS_313-11966	QI GU::77381-1	Indica	China	0±0
IRGC127756	IRIS_313-11952	QI YUE ZHAN::76722-1	Indica	China	0±0
IRGC127757	IRIS_313-11807	R 582::70504-1	Indica	Colombia	0±0
IRGC127780	IRIS_313-11462	SALSI::52833-1	Indica	India	0±0
IRGC127787	IRIS_313-11871	SAN ZHAO QI::72289-1	Indica	China	0±0
IRGC127797	IRIS_313-11579	SHAN GU::59870-1	Indica	China	0±0
IRGC127803	IRIS_313-11734	SI CHAO 1::67335-1	Indica	China	0±0
IRGC127822	IRIS_313-11716	SOSSOKA::66478-1	Indica	Guinea	100±0
IRGC127831	IRIS_313-11176	SXC 216::35175-1	Indica	India	86.96±9.62
IRGC127845	IRIS_313-11787	TANDAKAY FINGO::69793-1	Indica	Gambia	3.03±5.24
IRGC127872	IRIS_313-11740	UGAGA::67604-1	Indica	Ghana	0±0
IRGC127876	IRIS_313-11620	UPRH 197::61641-1	Indica	India	0±0
IRGC128156	IRIS_313-11392	SA MER::48454-2	Indica	Thailand	0±0
IRGC128180	IRIS_313-11143	TANBAUNG::33732-2	Indica	Myanmar	0±0
IRGC128337	IRIS_313-11983	KERIBAREFOR::78454-1	Indica	Burkina Faso	0±0
IRGC125881	IRIS_313-9970	RACE PERUMAL::55347-1	Indica	Sri Lanka	0±0
IRGC127458	IRIS_313-11866	JIANG ER ZAO::72152-1	Indica	China	0±0
IRGC124427	IRIS_313-7795	TSIPALA MENA 626::GERVEX 5392-C1	Indica	Madagascar	0±0
IRGC122017	IRIS_313-8161	CNA 4081::GERVEX 1494-C1	Indica	Brazil	0±0
IRGC122140	IRIS_313-7719	KOGONI 91-1::C1	Indica	Mali	0±0
IRGC124407	IRIS_313-7725	MADINIKA 1329::GERVEX 8366-C1	Indica	Madagascar	0±0
IRGC125973	IRIS_313-10359	IR 53650-2B-10-1-2-1::117379-1	Indica	Philippines	0±0
IRGC127668	IRIS_313-11650	NCS 901 A::62568-1	Indica	India	0±0
Note: The data of survival rate after cold treatment are shown as the means ± SDs, n=3
