# Supplementary material for: Natural Variation of a Specific NLR Gene RGA4L Confers Strong Chilling Tolerance in Rice
Source: Plant Biotechnol J. 2025 Aug 6;23(11):5161–77. doi: 10.1111/pbi.70293 (PMC12576433; doi:10.1111/pbi.70293)
Supplement: Supplementary file 17 — Table S7: [file PBI-23-5161-s007.xlsx]

## Sheet: ricedistribution
Supplementary Table 7 Information on 515 rice varieties for evolutionary analysis.
IRIS_ID	Phylum	Class	Order	Family	Genus	Species	Sub_species	Origin	Longitude	Latitude	pop
IRIS_313-8075	Angiospermae	Monocotyledons	Poales Small	Poaceae	Oryza L.	Oryza sativa L.	GJ-tmp	Australia	130.641	-13.7085	32
IRIS_313-8164	Angiospermae	Monocotyledons	Poales Small	Poaceae	Oryza L.	Oryza sativa L.	GJ-tmp	Australia	125.687	-18.9461	33
IRIS_313-8890	Angiospermae	Monocotyledons	Poales Small	Poaceae	Oryza L.	Oryza sativa L.	GJ-tmp	Belgium	4.46994	50.5039	34
IRIS_313-10967	Angiospermae	Monocotyledons	Poales Small	Poaceae	Oryza L.	Oryza sativa L.	GJ-tmp	Brazil	-51.9253	-14.235	35
IRIS_313-10089	Angiospermae	Monocotyledons	Poales Small	Poaceae	Oryza L.	Oryza sativa L.	GJ-tmp	Bulgaria	23.484	43.2217	36
IRIS_313-8126	Angiospermae	Monocotyledons	Poales Small	Poaceae	Oryza L.	Oryza sativa L.	GJ-tmp	Bulgaria	26.0685	42.6293	37
IRIS_313-8127	Angiospermae	Monocotyledons	Poales Small	Poaceae	Oryza L.	Oryza sativa L.	GJ-tmp	Bulgaria	23.0245	43.9934	38
IRIS_313-8112	Angiospermae	Monocotyledons	Poales Small	Poaceae	Oryza L.	Oryza sativa L.	GJ-tmp	Bulgaria	27.245	43.7335	39
IRIS_313-9249	Angiospermae	Monocotyledons	Poales Small	Poaceae	Oryza L.	Oryza sativa L.	GJ-tmp	Cambodia	105.111	10.7517	40
IRIS_313-9140	Angiospermae	Monocotyledons	Poales Small	Poaceae	Oryza L.	Oryza sativa L.	GJ-tmp	China	117.601	39.2701	41
IRIS_313-8481	Angiospermae	Monocotyledons	Poales Small	Poaceae	Oryza L.	Oryza sativa L.	GJ-tmp	China	119.626	43.9573	42
IRIS_313-8387	Angiospermae	Monocotyledons	Poales Small	Poaceae	Oryza L.	Oryza sativa L.	GJ-tmp	China	122.128	45.9109	43
IRIS_313-10228	Angiospermae	Monocotyledons	Poales Small	Poaceae	Oryza L.	Oryza sativa L.	GJ-tmp	China	125.674	46.2276	44
IRIS_313-11574	Angiospermae	Monocotyledons	Poales Small	Poaceae	Oryza L.	Oryza sativa L.	GJ-tmp	China	119.392	48.0102	45
IRIS_313-11575	Angiospermae	Monocotyledons	Poales Small	Poaceae	Oryza L.	Oryza sativa L.	GJ-tmp	China	126.731	47.456	46
IRIS_313-11651	Angiospermae	Monocotyledons	Poales Small	Poaceae	Oryza L.	Oryza sativa L.	GJ-tmp	China	124.579	49.4627	47
IRIS_313-11652	Angiospermae	Monocotyledons	Poales Small	Poaceae	Oryza L.	Oryza sativa L.	GJ-tmp	China	129.886	46.5837	48
IRIS_313-11653	Angiospermae	Monocotyledons	Poales Small	Poaceae	Oryza L.	Oryza sativa L.	GJ-tmp	China	127.687	39.1082	49
IRIS_313-11655	Angiospermae	Monocotyledons	Poales Small	Poaceae	Oryza L.	Oryza sativa L.	GJ-tmp	China	128.027	46.2186	50
IRIS_313-11908	Angiospermae	Monocotyledons	Poales Small	Poaceae	Oryza L.	Oryza sativa L.	GJ-tmp	China	132.879	47.5234	51
IRIS_313-12059	Angiospermae	Monocotyledons	Poales Small	Poaceae	Oryza L.	Oryza sativa L.	GJ-tmp	China	117.287	43.2959	52
IRIS_313-11202	Angiospermae	Monocotyledons	Poales Small	Poaceae	Oryza L.	Oryza sativa L.	GJ-tmp	China	121.275	51.3986	53
B160	Angiospermae	Monocotyledons	Poales Small	Poaceae	Oryza L.	Oryza sativa L.	GJ-tmp	China	119.406	42.2867	54
B204	Angiospermae	Monocotyledons	Poales Small	Poaceae	Oryza L.	Oryza sativa L.	GJ-tmp	China	126.209	50.411	55
B212	Angiospermae	Monocotyledons	Poales Small	Poaceae	Oryza L.	Oryza sativa L.	GJ-tmp	China	116.746	44.2719	56
B225	Angiospermae	Monocotyledons	Poales Small	Poaceae	Oryza L.	Oryza sativa L.	GJ-tmp	China	123.014	46.1959	57
CX16	Angiospermae	Monocotyledons	Poales Small	Poaceae	Oryza L.	Oryza sativa L.	GJ-tmp	China	118.686	37.0916	58
CX344	Angiospermae	Monocotyledons	Poales Small	Poaceae	Oryza L.	Oryza sativa L.	GJ-tmp	China	124.266	47.5623	59
CX356	Angiospermae	Monocotyledons	Poales Small	Poaceae	Oryza L.	Oryza sativa L.	GJ-tmp	China	121.558	49.5176	60
CX383	Angiospermae	Monocotyledons	Poales Small	Poaceae	Oryza L.	Oryza sativa L.	GJ-tmp	China	128.24	45.2819	61
CX389	Angiospermae	Monocotyledons	Poales Small	Poaceae	Oryza L.	Oryza sativa L.	GJ-tmp	China	123.696	51.5263	62
IRIS_313-8160	Angiospermae	Monocotyledons	Poales Small	Poaceae	Oryza L.	Oryza sativa L.	GJ-tmp	Colombia	-73.5455	-1.54629	63
IRIS_313-8217	Angiospermae	Monocotyledons	Poales Small	Poaceae	Oryza L.	Oryza sativa L.	GJ-tmp	Egypt	30.8025	26.8206	64
IRIS_313-8399	Angiospermae	Monocotyledons	Poales Small	Poaceae	Oryza L.	Oryza sativa L.	GJ-tmp	France	0.404355	47.4044	65
IRIS_313-8165	Angiospermae	Monocotyledons	Poales Small	Poaceae	Oryza L.	Oryza sativa L.	GJ-tmp	France	0.656815	47.509	66
IRIS_313-10242	Angiospermae	Monocotyledons	Poales Small	Poaceae	Oryza L.	Oryza sativa L.	GJ-tmp	Hungary	18.5806	46.8376	67
IRIS_313-8171	Angiospermae	Monocotyledons	Poales Small	Poaceae	Oryza L.	Oryza sativa L.	GJ-tmp	Hungary	17.8148	47.5844	68
B016	Angiospermae	Monocotyledons	Poales Small	Poaceae	Oryza L.	Oryza sativa L.	GJ-tmp	Hungary	21.0011	46.4363	69
IRIS_313-9937	Angiospermae	Monocotyledons	Poales Small	Poaceae	Oryza L.	Oryza sativa L.	GJ-tmp	Italy	13.9044	45.3854	70
IRIS_313-8026	Angiospermae	Monocotyledons	Poales Small	Poaceae	Oryza L.	Oryza sativa L.	GJ-tmp	Italy	8.92257	40.4007	71
IRIS_313-8025	Angiospermae	Monocotyledons	Poales Small	Poaceae	Oryza L.	Oryza sativa L.	GJ-tmp	Italy	15.5957	41.69	72
IRIS_313-8024	Angiospermae	Monocotyledons	Poales Small	Poaceae	Oryza L.	Oryza sativa L.	GJ-tmp	Italy	16.7283	41.1486	73
IRIS_313-8066	Angiospermae	Monocotyledons	Poales Small	Poaceae	Oryza L.	Oryza sativa L.	GJ-tmp	Italy	8.7434	40.684	74
IRIS_313-8050	Angiospermae	Monocotyledons	Poales Small	Poaceae	Oryza L.	Oryza sativa L.	GJ-tmp	Italy	7.83577	46.0345	75
IRIS_313-9438	Angiospermae	Monocotyledons	Poales Small	Poaceae	Oryza L.	Oryza sativa L.	GJ-tmp	Japan	140.637	37.3925	76
IRIS_313-8755	Angiospermae	Monocotyledons	Poales Small	Poaceae	Oryza L.	Oryza sativa L.	GJ-tmp	Japan	141.679	39.1492	77
IRIS_313-9228	Angiospermae	Monocotyledons	Poales Small	Poaceae	Oryza L.	Oryza sativa L.	GJ-tmp	Japan	138.433	36.4442	78
IRIS_313-11725	Angiospermae	Monocotyledons	Poales Small	Poaceae	Oryza L.	Oryza sativa L.	GJ-tmp	Japan	130.168	33.5706	79
IRIS_313-10437	Angiospermae	Monocotyledons	Poales Small	Poaceae	Oryza L.	Oryza sativa L.	GJ-tmp	Japan	131.569	33.9107	80
IRIS_313-10469	Angiospermae	Monocotyledons	Poales Small	Poaceae	Oryza L.	Oryza sativa L.	GJ-tmp	Japan	137.229	34.3549	81
IRIS_313-10568	Angiospermae	Monocotyledons	Poales Small	Poaceae	Oryza L.	Oryza sativa L.	GJ-tmp	Japan	136.845	33.8544	82
IRIS_313-10570	Angiospermae	Monocotyledons	Poales Small	Poaceae	Oryza L.	Oryza sativa L.	GJ-tmp	Japan	130.138	32.3801	83
IRIS_313-10642	Angiospermae	Monocotyledons	Poales Small	Poaceae	Oryza L.	Oryza sativa L.	GJ-tmp	Japan	140.353	36.9097	84
IRIS_313-10677	Angiospermae	Monocotyledons	Poales Small	Poaceae	Oryza L.	Oryza sativa L.	GJ-tmp	Japan	141.239	38.397	85
B004	Angiospermae	Monocotyledons	Poales Small	Poaceae	Oryza L.	Oryza sativa L.	GJ-tmp	Japan	141.693	44.82	86
B045	Angiospermae	Monocotyledons	Poales Small	Poaceae	Oryza L.	Oryza sativa L.	GJ-tmp	Japan	140.024	37.0201	87
B046	Angiospermae	Monocotyledons	Poales Small	Poaceae	Oryza L.	Oryza sativa L.	GJ-tmp	Japan	141.458	41.7516	88
B182	Angiospermae	Monocotyledons	Poales Small	Poaceae	Oryza L.	Oryza sativa L.	GJ-tmp	Japan	144.032	42.8857	89
B183	Angiospermae	Monocotyledons	Poales Small	Poaceae	Oryza L.	Oryza sativa L.	GJ-tmp	Japan	141.213	42.9023	90
CX317	Angiospermae	Monocotyledons	Poales Small	Poaceae	Oryza L.	Oryza sativa L.	GJ-tmp	Malaysia	102.677	3.87421	91
IRIS_313-9838	Angiospermae	Monocotyledons	Poales Small	Poaceae	Oryza L.	Oryza sativa L.	GJ-tmp	NewZealand	174.886	-40.9006	92
IRIS_313-9886	Angiospermae	Monocotyledons	Poales Small	Poaceae	Oryza L.	Oryza sativa L.	GJ-tmp	NorthKorea	129.34	37.4067	93
IRIS_313-9996	Angiospermae	Monocotyledons	Poales Small	Poaceae	Oryza L.	Oryza sativa L.	GJ-tmp	NorthKorea	128.04	36.4827	94
IRIS_313-10093	Angiospermae	Monocotyledons	Poales Small	Poaceae	Oryza L.	Oryza sativa L.	GJ-tmp	NorthKorea	126.772	38.7375	95
IRIS_313-10097	Angiospermae	Monocotyledons	Poales Small	Poaceae	Oryza L.	Oryza sativa L.	GJ-tmp	NorthKorea	126.6	39.5357	96
IRIS_313-11689	Angiospermae	Monocotyledons	Poales Small	Poaceae	Oryza L.	Oryza sativa L.	GJ-tmp	NorthKorea	127.903	40.3557	97
IRIS_313-10840	Angiospermae	Monocotyledons	Poales Small	Poaceae	Oryza L.	Oryza sativa L.	GJ-tmp	NorthKorea	126.924	37.3913	98
IRIS_313-11829	Angiospermae	Monocotyledons	Poales Small	Poaceae	Oryza L.	Oryza sativa L.	GJ-tmp	Pakistan	69.3451	30.3753	99
IRIS_313-10379	Angiospermae	Monocotyledons	Poales Small	Poaceae	Oryza L.	Oryza sativa L.	GJ-tmp	Philippines	120.163	15.6849	100
IRIS_313-8113	Angiospermae	Monocotyledons	Poales Small	Poaceae	Oryza L.	Oryza sativa L.	GJ-tmp	Portugal	-8.20672	38.6317	101
IRIS_313-8109	Angiospermae	Monocotyledons	Poales Small	Poaceae	Oryza L.	Oryza sativa L.	GJ-tmp	Portugal	-8.62475	38.6955	102
IRIS_313-8111	Angiospermae	Monocotyledons	Poales Small	Poaceae	Oryza L.	Oryza sativa L.	GJ-tmp	Portugal	-7.84795	40.846	103
IRIS_313-8123	Angiospermae	Monocotyledons	Poales Small	Poaceae	Oryza L.	Oryza sativa L.	GJ-tmp	Portugal	-8.70284	38.3584	104
IRIS_313-8208	Angiospermae	Monocotyledons	Poales Small	Poaceae	Oryza L.	Oryza sativa L.	GJ-tmp	Portugal	-8.58818	39.6174	105
IRIS_313-8148	Angiospermae	Monocotyledons	Poales Small	Poaceae	Oryza L.	Oryza sativa L.	GJ-tmp	Romania	24.9668	45.9432	106
B167	Angiospermae	Monocotyledons	Poales Small	Poaceae	Oryza L.	Oryza sativa L.	GJ-tmp	SouthKorea	128.768	40.5501	107
IRIS_313-10083	Angiospermae	Monocotyledons	Poales Small	Poaceae	Oryza L.	Oryza sativa L.	GJ-tmp	Spain	-3.74922	40.4637	108
IRIS_313-9702	Angiospermae	Monocotyledons	Poales Small	Poaceae	Oryza L.	Oryza sativa L.	GJ-tmp	Taiwan, China	120.517	24.0775	109
IRIS_313-8502	Angiospermae	Monocotyledons	Poales Small	Poaceae	Oryza L.	Oryza sativa L.	GJ-tmp	UnitedStates ofAmerica	-100.984	29.7987	110
IRIS_313-9790	Angiospermae	Monocotyledons	Poales Small	Poaceae	Oryza L.	Oryza sativa L.	GJ-tmp	Uruguay	-55.7658	-32.5228	111
B008	Angiospermae	Monocotyledons	Poales Small	Poaceae	Oryza L.	Oryza sativa L.	GJ-tmp	VietNam	102.16	19.0618	112
IRIS_313-8060	Angiospermae	Monocotyledons	Poales Small	Poaceae	Oryza L.	Oryza sativa L.	GJ-trp	Argentina	-63.5879	-22.3237	113
IRIS_313-8074	Angiospermae	Monocotyledons	Poales Small	Poaceae	Oryza L.	Oryza sativa L.	GJ-trp	Australia	123.432	-17.7955	114
IRIS_313-8076	Angiospermae	Monocotyledons	Poales Small	Poaceae	Oryza L.	Oryza sativa L.	GJ-trp	Australia	124.47	-16.6962	115
IRIS_313-7924	Angiospermae	Monocotyledons	Poales Small	Poaceae	Oryza L.	Oryza sativa L.	GJ-trp	Bolivia	-63.5887	-16.2902	116
IRIS_313-8694	Angiospermae	Monocotyledons	Poales Small	Poaceae	Oryza L.	Oryza sativa L.	GJ-trp	Brazil	-57.2349	-34.2158	117
IRIS_313-11426	Angiospermae	Monocotyledons	Poales Small	Poaceae	Oryza L.	Oryza sativa L.	GJ-trp	Brazil	-53.4476	-24.9238	118
CX241	Angiospermae	Monocotyledons	Poales Small	Poaceae	Oryza L.	Oryza sativa L.	GJ-trp	Brazil	-69.619	-3.20197	119
CX262	Angiospermae	Monocotyledons	Poales Small	Poaceae	Oryza L.	Oryza sativa L.	GJ-trp	Brazil	-45.454	-6.93504	120
CX269	Angiospermae	Monocotyledons	Poales Small	Poaceae	Oryza L.	Oryza sativa L.	GJ-trp	Brazil	-44.78	-4.46543	121
CX285	Angiospermae	Monocotyledons	Poales Small	Poaceae	Oryza L.	Oryza sativa L.	GJ-trp	China	104.322	30.4537	122
CX355	Angiospermae	Monocotyledons	Poales Small	Poaceae	Oryza L.	Oryza sativa L.	GJ-trp	China	110.186	18.639	123
CX367	Angiospermae	Monocotyledons	Poales Small	Poaceae	Oryza L.	Oryza sativa L.	GJ-trp	China	112.659	30.6764	124
IRIS_313-8277	Angiospermae	Monocotyledons	Poales Small	Poaceae	Oryza L.	Oryza sativa L.	GJ-trp	Cote d'Ivoire	-5.12088	8.93447	125
IRIS_313-8768	Angiospermae	Monocotyledons	Poales Small	Poaceae	Oryza L.	Oryza sativa L.	GJ-trp	Cote d'Ivoire	-3.18377	6.67166	126
IRIS_313-7914	Angiospermae	Monocotyledons	Poales Small	Poaceae	Oryza L.	Oryza sativa L.	GJ-trp	Cote d'Ivoire	-5.29333	5.78734	127
IRIS_313-7912	Angiospermae	Monocotyledons	Poales Small	Poaceae	Oryza L.	Oryza sativa L.	GJ-trp	Cote d'Ivoire	-3.24532	8.00748	128
IRIS_313-11435	Angiospermae	Monocotyledons	Poales Small	Poaceae	Oryza L.	Oryza sativa L.	GJ-trp	Cote d'Ivoire	-4.72011	5.58099	129
IRIS_313-11436	Angiospermae	Monocotyledons	Poales Small	Poaceae	Oryza L.	Oryza sativa L.	GJ-trp	Cote d'Ivoire	-6.04786	5.43926	130
IRIS_313-11527	Angiospermae	Monocotyledons	Poales Small	Poaceae	Oryza L.	Oryza sativa L.	GJ-trp	Cote d'Ivoire	-2.8142	6.62383	131
CX220	Angiospermae	Monocotyledons	Poales Small	Poaceae	Oryza L.	Oryza sativa L.	GJ-trp	Cote d'Ivoire	-7.02563	9.43455	132
CX374	Angiospermae	Monocotyledons	Poales Small	Poaceae	Oryza L.	Oryza sativa L.	GJ-trp	Cote d'Ivoire	-3.24532	8.94681	133
IRIS_313-11439	Angiospermae	Monocotyledons	Poales Small	Poaceae	Oryza L.	Oryza sativa L.	GJ-trp	Cuba	-80.6662	22.65	134
CX111	Angiospermae	Monocotyledons	Poales Small	Poaceae	Oryza L.	Oryza sativa L.	GJ-trp	Egypt	30.8025	26.8206	135
IRIS_313-8876	Angiospermae	Monocotyledons	Poales Small	Poaceae	Oryza L.	Oryza sativa L.	GJ-trp	France	7.68574	48.8834	136
IRIS_313-8213	Angiospermae	Monocotyledons	Poales Small	Poaceae	Oryza L.	Oryza sativa L.	GJ-trp	France	4.54453	50.3003	137
IRIS_313-11739	Angiospermae	Monocotyledons	Poales Small	Poaceae	Oryza L.	Oryza sativa L.	GJ-trp	Ghana	-1.61214	7.54826	138
IRIS_313-8687	Angiospermae	Monocotyledons	Poales Small	Poaceae	Oryza L.	Oryza sativa L.	GJ-trp	Guinea-Bissau	-15.1804	11.8037	139
IRIS_313-11495	Angiospermae	Monocotyledons	Poales Small	Poaceae	Oryza L.	Oryza sativa L.	GJ-trp	Indonesia	114.158	3.06306	140
IRIS_313-9239	Angiospermae	Monocotyledons	Poales Small	Poaceae	Oryza L.	Oryza sativa L.	GJ-trp	Indonesia	119.762	-1.5473	141
IRIS_313-10949	Angiospermae	Monocotyledons	Poales Small	Poaceae	Oryza L.	Oryza sativa L.	GJ-trp	Indonesia	103.654	0.845951	142
IRIS_313-10999	Angiospermae	Monocotyledons	Poales Small	Poaceae	Oryza L.	Oryza sativa L.	GJ-trp	Indonesia	99.6542	3.33519	143
IRIS_313-11001	Angiospermae	Monocotyledons	Poales Small	Poaceae	Oryza L.	Oryza sativa L.	GJ-trp	Indonesia	111.89	-2.03654	144
IRIS_313-11396	Angiospermae	Monocotyledons	Poales Small	Poaceae	Oryza L.	Oryza sativa L.	GJ-trp	Indonesia	111.545	2.43528	145
IRIS_313-8044	Angiospermae	Monocotyledons	Poales Small	Poaceae	Oryza L.	Oryza sativa L.	GJ-trp	Italy	8.87783	42.0069	146
IRIS_313-9800	Angiospermae	Monocotyledons	Poales Small	Poaceae	Oryza L.	Oryza sativa L.	GJ-trp	Japan	140.295	36.2457	147
IRIS_313-10073	Angiospermae	Monocotyledons	Poales Small	Poaceae	Oryza L.	Oryza sativa L.	GJ-trp	Japan	141.295	38.3155	148
IRIS_313-10074	Angiospermae	Monocotyledons	Poales Small	Poaceae	Oryza L.	Oryza sativa L.	GJ-trp	Japan	129.511	28.055	149
IRIS_313-10076	Angiospermae	Monocotyledons	Poales Small	Poaceae	Oryza L.	Oryza sativa L.	GJ-trp	Japan	141.617	44.1201	150
IRIS_313-10079	Angiospermae	Monocotyledons	Poales Small	Poaceae	Oryza L.	Oryza sativa L.	GJ-trp	Japan	137.371	35.5403	151
IRIS_313-10080	Angiospermae	Monocotyledons	Poales Small	Poaceae	Oryza L.	Oryza sativa L.	GJ-trp	Japan	144.139	44.0726	152
IRIS_313-9297	Angiospermae	Monocotyledons	Poales Small	Poaceae	Oryza L.	Oryza sativa L.	GJ-trp	Liberia	-8.91555	5.41216	153
IRIS_313-11660	Angiospermae	Monocotyledons	Poales Small	Poaceae	Oryza L.	Oryza sativa L.	GJ-trp	Liberia	-8.76703	5.81357	154
IRIS_313-9745	Angiospermae	Monocotyledons	Poales Small	Poaceae	Oryza L.	Oryza sativa L.	GJ-trp	Madagascar	48.7509	-17.2205	155
IRIS_313-7993	Angiospermae	Monocotyledons	Poales Small	Poaceae	Oryza L.	Oryza sativa L.	GJ-trp	Madagascar	45.7461	-17.101	156
IRIS_313-7959	Angiospermae	Monocotyledons	Poales Small	Poaceae	Oryza L.	Oryza sativa L.	GJ-trp	Madagascar	46.0498	-17.3598	157
IRIS_313-7992	Angiospermae	Monocotyledons	Poales Small	Poaceae	Oryza L.	Oryza sativa L.	GJ-trp	Madagascar	47	-24.5348	158
IRIS_313-7994	Angiospermae	Monocotyledons	Poales Small	Poaceae	Oryza L.	Oryza sativa L.	GJ-trp	Madagascar	46.6699	-22.4466	159
IRIS_313-11792	Angiospermae	Monocotyledons	Poales Small	Poaceae	Oryza L.	Oryza sativa L.	GJ-trp	Madagascar	46.1919	-21.6071	160
IRIS_313-12281	Angiospermae	Monocotyledons	Poales Small	Poaceae	Oryza L.	Oryza sativa L.	GJ-trp	Madagascar	44.2144	-24.3356	161
IRIS_313-9375	Angiospermae	Monocotyledons	Poales Small	Poaceae	Oryza L.	Oryza sativa L.	GJ-trp	Malaysia	98.2382	2.6137	162
IRIS_313-8439	Angiospermae	Monocotyledons	Poales Small	Poaceae	Oryza L.	Oryza sativa L.	GJ-trp	Malaysia	103.276	2.24776	163
IRIS_313-10065	Angiospermae	Monocotyledons	Poales Small	Poaceae	Oryza L.	Oryza sativa L.	GJ-trp	NorthKorea	126.43	39.971	164
IRIS_313-10067	Angiospermae	Monocotyledons	Poales Small	Poaceae	Oryza L.	Oryza sativa L.	GJ-trp	NorthKorea	126.043	41.2067	165
IRIS_313-10094	Angiospermae	Monocotyledons	Poales Small	Poaceae	Oryza L.	Oryza sativa L.	GJ-trp	NorthKorea	127.453	38.8896	166
IRIS_313-10327	Angiospermae	Monocotyledons	Poales Small	Poaceae	Oryza L.	Oryza sativa L.	GJ-trp	Peru	-75.0152	-9.18997	167
IRIS_313-8356	Angiospermae	Monocotyledons	Poales Small	Poaceae	Oryza L.	Oryza sativa L.	GJ-trp	Philippines	121.148	17.1995	168
IRIS_313-9897	Angiospermae	Monocotyledons	Poales Small	Poaceae	Oryza L.	Oryza sativa L.	GJ-trp	Philippines	120.138	16.6607	169
IRIS_313-7902	Angiospermae	Monocotyledons	Poales Small	Poaceae	Oryza L.	Oryza sativa L.	GJ-trp	Philippines	124.272	14.2143	170
IRIS_313-7909	Angiospermae	Monocotyledons	Poales Small	Poaceae	Oryza L.	Oryza sativa L.	GJ-trp	Philippines	123.076	6.79153	171
IRIS_313-11673	Angiospermae	Monocotyledons	Poales Small	Poaceae	Oryza L.	Oryza sativa L.	GJ-trp	Philippines	122.982	8.4616	172
IRIS_313-11736	Angiospermae	Monocotyledons	Poales Small	Poaceae	Oryza L.	Oryza sativa L.	GJ-trp	Philippines	120.837	18.0102	173
IRIS_313-11929	Angiospermae	Monocotyledons	Poales Small	Poaceae	Oryza L.	Oryza sativa L.	GJ-trp	Philippines	121.344	15.5395	174
IRIS_313-10582	Angiospermae	Monocotyledons	Poales Small	Poaceae	Oryza L.	Oryza sativa L.	GJ-trp	Philippines	121.556	17.9881	175
IRIS_313-10649	Angiospermae	Monocotyledons	Poales Small	Poaceae	Oryza L.	Oryza sativa L.	GJ-trp	Philippines	122.058	15.3929	176
IRIS_313-10827	Angiospermae	Monocotyledons	Poales Small	Poaceae	Oryza L.	Oryza sativa L.	GJ-trp	Philippines	120.122	14.0535	177
IRIS_313-10828	Angiospermae	Monocotyledons	Poales Small	Poaceae	Oryza L.	Oryza sativa L.	GJ-trp	Philippines	120.298	16.5269	178
IRIS_313-10830	Angiospermae	Monocotyledons	Poales Small	Poaceae	Oryza L.	Oryza sativa L.	GJ-trp	Philippines	121.616	17.3535	179
IRIS_313-7838	Angiospermae	Monocotyledons	Poales Small	Poaceae	Oryza L.	Oryza sativa L.	GJ-trp	Senegal	-16.0432	14.4466	180
IRIS_313-11658	Angiospermae	Monocotyledons	Poales Small	Poaceae	Oryza L.	Oryza sativa L.	GJ-trp	SierraLeone	-10.8736	9.36062	181
IRIS_313-9949	Angiospermae	Monocotyledons	Poales Small	Poaceae	Oryza L.	Oryza sativa L.	GJ-trp	SriLanka	80.3277	5.86714	182
IRIS_313-8923	Angiospermae	Monocotyledons	Poales Small	Poaceae	Oryza L.	Oryza sativa L.	GJ-trp	UnitedStates ofAmerica	-91.7765	31.4859	183
IRIS_313-8339	Angiospermae	Monocotyledons	Poales Small	Poaceae	Oryza L.	Oryza sativa L.	GJ-trp	UnitedStates ofAmerica	-95.1336	32.0347	184
IRIS_313-8434	Angiospermae	Monocotyledons	Poales Small	Poaceae	Oryza L.	Oryza sativa L.	GJ-trp	UnitedStates ofAmerica	-96.4798	30.7926	185
IRIS_313-9452	Angiospermae	Monocotyledons	Poales Small	Poaceae	Oryza L.	Oryza sativa L.	GJ-trp	UnitedStates ofAmerica	-90.676	29.4365	186
IRIS_313-8173	Angiospermae	Monocotyledons	Poales Small	Poaceae	Oryza L.	Oryza sativa L.	GJ-trp	UnitedStates ofAmerica	-86.8845	32.6272	187
IRIS_313-8180	Angiospermae	Monocotyledons	Poales Small	Poaceae	Oryza L.	Oryza sativa L.	GJ-trp	UnitedStates ofAmerica	-95.6523	33.4121	188
IRIS_313-8193	Angiospermae	Monocotyledons	Poales Small	Poaceae	Oryza L.	Oryza sativa L.	GJ-trp	UnitedStates ofAmerica	-87.291	30.7318	189
IRIS_313-10708	Angiospermae	Monocotyledons	Poales Small	Poaceae	Oryza L.	Oryza sativa L.	GJ-trp	UnitedStates ofAmerica	-92.2294	31.5354	190
B018	Angiospermae	Monocotyledons	Poales Small	Poaceae	Oryza L.	Oryza sativa L.	GJ-trp	UnitedStates ofAmerica	-94.5317	30.3952	191
IRIS_313-9267	Angiospermae	Monocotyledons	Poales Small	Poaceae	Oryza L.	Oryza sativa L.	GJ-trp	Venezuela	-66.5897	6.42375	192
CX106	Angiospermae	Monocotyledons	Poales Small	Poaceae	Oryza L.	Oryza sativa L.	GJ-trp	VietNam	106.71	15.7101	193
IRIS_313-10968	Angiospermae	Monocotyledons	Poales Small	Poaceae	Oryza L.	Oryza sativa L.	XI-1A	Brazil	-50.9253	-14.235	194
IRIS_313-11802	Angiospermae	Monocotyledons	Poales Small	Poaceae	Oryza L.	Oryza sativa L.	XI-1A	China	108.604	23.273	195
IRIS_313-11727	Angiospermae	Monocotyledons	Poales Small	Poaceae	Oryza L.	Oryza sativa L.	XI-1A	China	114.337	24.3629	196
IRIS_313-12033	Angiospermae	Monocotyledons	Poales Small	Poaceae	Oryza L.	Oryza sativa L.	XI-1A	China	110.709	23.0197	197
B261	Angiospermae	Monocotyledons	Poales Small	Poaceae	Oryza L.	Oryza sativa L.	XI-1A	China	107.98	23.2792	198
B264	Angiospermae	Monocotyledons	Poales Small	Poaceae	Oryza L.	Oryza sativa L.	XI-1A	China	113.009	28.6865	199
IRIS_313-11796	Angiospermae	Monocotyledons	Poales Small	Poaceae	Oryza L.	Oryza sativa L.	XI-1A	China	109.923	23.1877	200
IRIS_313-11854	Angiospermae	Monocotyledons	Poales Small	Poaceae	Oryza L.	Oryza sativa L.	XI-1A	China	104.509	32.7129	201
IRIS_313-11745	Angiospermae	Monocotyledons	Poales Small	Poaceae	Oryza L.	Oryza sativa L.	XI-1A	China	118.591	32.1845	202
IRIS_313-11805	Angiospermae	Monocotyledons	Poales Small	Poaceae	Oryza L.	Oryza sativa L.	XI-1A	China	115.224	32.356	203
IRIS_313-11795	Angiospermae	Monocotyledons	Poales Small	Poaceae	Oryza L.	Oryza sativa L.	XI-1A	China	110.713	26.5998	204
B216	Angiospermae	Monocotyledons	Poales Small	Poaceae	Oryza L.	Oryza sativa L.	XI-1A	China	118.922	26.0795	205
IRIS_313-11746	Angiospermae	Monocotyledons	Poales Small	Poaceae	Oryza L.	Oryza sativa L.	XI-1A	China	109.577	25.4484	206
IRIS_313-11752	Angiospermae	Monocotyledons	Poales Small	Poaceae	Oryza L.	Oryza sativa L.	XI-1A	China	110.785	32.2303	207
IRIS_313-11804	Angiospermae	Monocotyledons	Poales Small	Poaceae	Oryza L.	Oryza sativa L.	XI-1A	China	110.468	28.8887	208
CX101	Angiospermae	Monocotyledons	Poales Small	Poaceae	Oryza L.	Oryza sativa L.	XI-1A	China	106.64	23.2657	209
IRIS_313-11799	Angiospermae	Monocotyledons	Poales Small	Poaceae	Oryza L.	Oryza sativa L.	XI-1A	China	117.792	29.6746	210
CX114	Angiospermae	Monocotyledons	Poales Small	Poaceae	Oryza L.	Oryza sativa L.	XI-1A	China	104.576	30.0358	211
IRIS_313-11882	Angiospermae	Monocotyledons	Poales Small	Poaceae	Oryza L.	Oryza sativa L.	XI-1A	China	116.313	24.7088	212
IRIS_313-9372	Angiospermae	Monocotyledons	Poales Small	Poaceae	Oryza L.	Oryza sativa L.	XI-1A	China	112.189	31.0504	213
IRIS_313-9469	Angiospermae	Monocotyledons	Poales Small	Poaceae	Oryza L.	Oryza sativa L.	XI-1A	China	112.675	24.827	214
IRIS_313-11733	Angiospermae	Monocotyledons	Poales Small	Poaceae	Oryza L.	Oryza sativa L.	XI-1A	China	104.267	32.5579	215
IRIS_313-11859	Angiospermae	Monocotyledons	Poales Small	Poaceae	Oryza L.	Oryza sativa L.	XI-1A	China	116.782	32.7462	216
IRIS_313-11039	Angiospermae	Monocotyledons	Poales Small	Poaceae	Oryza L.	Oryza sativa L.	XI-1A	China	119.652	27.2156	217
IRIS_313-11622	Angiospermae	Monocotyledons	Poales Small	Poaceae	Oryza L.	Oryza sativa L.	XI-1A	China	115.951	30.3723	218
IRIS_313-11878	Angiospermae	Monocotyledons	Poales Small	Poaceae	Oryza L.	Oryza sativa L.	XI-1A	China	107.587	24.8338	219
CX10	Angiospermae	Monocotyledons	Poales Small	Poaceae	Oryza L.	Oryza sativa L.	XI-1A	China	104.887	30.7398	220
IRIS_313-11871	Angiospermae	Monocotyledons	Poales Small	Poaceae	Oryza L.	Oryza sativa L.	XI-1A	China	112.861	24.4445	221
IRIS_313-11966	Angiospermae	Monocotyledons	Poales Small	Poaceae	Oryza L.	Oryza sativa L.	XI-1A	China	118.016	27.8001	222
IRIS_313-11909	Angiospermae	Monocotyledons	Poales Small	Poaceae	Oryza L.	Oryza sativa L.	XI-1A	China	119.35	31.1409	223
IRIS_313-12009	Angiospermae	Monocotyledons	Poales Small	Poaceae	Oryza L.	Oryza sativa L.	XI-1A	China	115.311	25.407	224
IRIS_313-11861	Angiospermae	Monocotyledons	Poales Small	Poaceae	Oryza L.	Oryza sativa L.	XI-1A	China	118.309	27.402	225
IRIS_313-11667	Angiospermae	Monocotyledons	Poales Small	Poaceae	Oryza L.	Oryza sativa L.	XI-1A	China	107.099	24.1605	226
IRIS_313-11668	Angiospermae	Monocotyledons	Poales Small	Poaceae	Oryza L.	Oryza sativa L.	XI-1A	China	115.338	28.386	227
IRIS_313-11797	Angiospermae	Monocotyledons	Poales Small	Poaceae	Oryza L.	Oryza sativa L.	XI-1A	China	116.546	25.2476	228
IRIS_313-11952	Angiospermae	Monocotyledons	Poales Small	Poaceae	Oryza L.	Oryza sativa L.	XI-1A	China	117.638	32.0374	229
IRIS_313-11433	Angiospermae	Monocotyledons	Poales Small	Poaceae	Oryza L.	Oryza sativa L.	XI-1A	India	77.6805	8.68835	230
IRIS_313-10047	Angiospermae	Monocotyledons	Poales Small	Poaceae	Oryza L.	Oryza sativa L.	XI-1A	Nigeria	9.0504	11.1677	231
B015	Angiospermae	Monocotyledons	Poales Small	Poaceae	Oryza L.	Oryza sativa L.	XI-1A	Romania	24.9668	45.9432	232
IRIS_313-8454	Angiospermae	Monocotyledons	Poales Small	Poaceae	Oryza L.	Oryza sativa L.	XI-1A	Taiwan, China	120.204	23.2058	233
IRIS_313-11692	Angiospermae	Monocotyledons	Poales Small	Poaceae	Oryza L.	Oryza sativa L.	XI-1A	Taiwan, China	120.936	24.4076	234
CX102	Angiospermae	Monocotyledons	Poales Small	Poaceae	Oryza L.	Oryza sativa L.	XI-1A	Taiwan, China	121.03	23.0907	235
CX162	Angiospermae	Monocotyledons	Poales Small	Poaceae	Oryza L.	Oryza sativa L.	XI-1A	Taiwan, China	120.319	23.5285	236
CX270	Angiospermae	Monocotyledons	Poales Small	Poaceae	Oryza L.	Oryza sativa L.	XI-1A	Taiwan, China	121.2	24.6338	237
B197	Angiospermae	Monocotyledons	Poales Small	Poaceae	Oryza L.	Oryza sativa L.	XI-1A	Taiwan, China	121.572	24.0607	238
IRIS_313-8930	Angiospermae	Monocotyledons	Poales Small	Poaceae	Oryza L.	Oryza sativa L.	XI-1B	Bangladesh	91.477	25.4074	239
IRIS_313-9066	Angiospermae	Monocotyledons	Poales Small	Poaceae	Oryza L.	Oryza sativa L.	XI-1B	Bangladesh	89.5821	22.6847	240
B214	Angiospermae	Monocotyledons	Poales Small	Poaceae	Oryza L.	Oryza sativa L.	XI-1B	China	104.765	32.1534	241
CX314	Angiospermae	Monocotyledons	Poales Small	Poaceae	Oryza L.	Oryza sativa L.	XI-1B	China	105.571	31.4421	242
IRIS_313-11798	Angiospermae	Monocotyledons	Poales Small	Poaceae	Oryza L.	Oryza sativa L.	XI-1B	China	110.638	27.8575	243
CX121	Angiospermae	Monocotyledons	Poales Small	Poaceae	Oryza L.	Oryza sativa L.	XI-1B	China	115.083	22.6851	244
CX125	Angiospermae	Monocotyledons	Poales Small	Poaceae	Oryza L.	Oryza sativa L.	XI-1B	China	118.082	25.3172	245
CX305	Angiospermae	Monocotyledons	Poales Small	Poaceae	Oryza L.	Oryza sativa L.	XI-1B	China	112.541	26.5388	246
IRIS_313-10397	Angiospermae	Monocotyledons	Poales Small	Poaceae	Oryza L.	Oryza sativa L.	XI-1B	Colombia	-74.2814	3.89181	247
IRIS_313-9966	Angiospermae	Monocotyledons	Poales Small	Poaceae	Oryza L.	Oryza sativa L.	XI-1B	Colombia	-73.8681	3.54055	248
IRIS_313-7664	Angiospermae	Monocotyledons	Poales Small	Poaceae	Oryza L.	Oryza sativa L.	XI-1B	Colombia	-75.732	3.73584	249
IRIS_313-7654	Angiospermae	Monocotyledons	Poales Small	Poaceae	Oryza L.	Oryza sativa L.	XI-1B	Cote d'Ivoire	-6.5139	7.06421	250
IRIS_313-10247	Angiospermae	Monocotyledons	Poales Small	Poaceae	Oryza L.	Oryza sativa L.	XI-1B	Cuba	-81.1465	22.26	251
IRIS_313-10293	Angiospermae	Monocotyledons	Poales Small	Poaceae	Oryza L.	Oryza sativa L.	XI-1B	Cuba	-81.8772	22.3179	252
IRIS_313-11513	Angiospermae	Monocotyledons	Poales Small	Poaceae	Oryza L.	Oryza sativa L.	XI-1B	Ecuador	-78.1834	-1.83124	253
IRIS_313-8514	Angiospermae	Monocotyledons	Poales Small	Poaceae	Oryza L.	Oryza sativa L.	XI-1B	Ghana	0.0608865	9.86672	254
IRIS_313-10274	Angiospermae	Monocotyledons	Poales Small	Poaceae	Oryza L.	Oryza sativa L.	XI-1B	Guatemala	-90.7643	14.355	255
IRIS_313-9940	Angiospermae	Monocotyledons	Poales Small	Poaceae	Oryza L.	Oryza sativa L.	XI-1B	Guatemala	-90.9867	15.0323	256
IRIS_313-11480	Angiospermae	Monocotyledons	Poales Small	Poaceae	Oryza L.	Oryza sativa L.	XI-1B	India	84.6066	22.3097	257
B032	Angiospermae	Monocotyledons	Poales Small	Poaceae	Oryza L.	Oryza sativa L.	XI-1B	India	84.6588	19.5026	258
CX92	Angiospermae	Monocotyledons	Poales Small	Poaceae	Oryza L.	Oryza sativa L.	XI-1B	India	77.6723	8.68835	259
CX152	Angiospermae	Monocotyledons	Poales Small	Poaceae	Oryza L.	Oryza sativa L.	XI-1B	Indonesia	101.582	-2.63045	260
IRIS_313-10333	Angiospermae	Monocotyledons	Poales Small	Poaceae	Oryza L.	Oryza sativa L.	XI-1B	Indonesia	138.099	-3.85334	261
IRIS_313-7773	Angiospermae	Monocotyledons	Poales Small	Poaceae	Oryza L.	Oryza sativa L.	XI-1B	Malaysia	102.639	3.04228	262
IRIS_313-12135	Angiospermae	Monocotyledons	Poales Small	Poaceae	Oryza L.	Oryza sativa L.	XI-1B	Malaysia	117.53	2.74856	263
IRIS_313-7636	Angiospermae	Monocotyledons	Poales Small	Poaceae	Oryza L.	Oryza sativa L.	XI-1B	Mali	-2.38553	16.3751	264
IRIS_313-7770	Angiospermae	Monocotyledons	Poales Small	Poaceae	Oryza L.	Oryza sativa L.	XI-1B	Mali	-4.68337	15.719	265
IRIS_313-11437	Angiospermae	Monocotyledons	Poales Small	Poaceae	Oryza L.	Oryza sativa L.	XI-1B	Mexico	-102.553	23.6345	266
IRIS_313-9922	Angiospermae	Monocotyledons	Poales Small	Poaceae	Oryza L.	Oryza sativa L.	XI-1B	NorthKorea	126.987	37.314	267
IRIS_313-7688	Angiospermae	Monocotyledons	Poales Small	Poaceae	Oryza L.	Oryza sativa L.	XI-1B	Philippines	120.884	17.6273	268
IRIS_313-7689	Angiospermae	Monocotyledons	Poales Small	Poaceae	Oryza L.	Oryza sativa L.	XI-1B	Philippines	120.525	16.4172	269
IRIS_313-11538	Angiospermae	Monocotyledons	Poales Small	Poaceae	Oryza L.	Oryza sativa L.	XI-1B	Philippines	123.211	9.34945	270
IRIS_313-11978	Angiospermae	Monocotyledons	Poales Small	Poaceae	Oryza L.	Oryza sativa L.	XI-1B	Philippines	120.562	15.2127	271
IRIS_313-11979	Angiospermae	Monocotyledons	Poales Small	Poaceae	Oryza L.	Oryza sativa L.	XI-1B	Philippines	121.68	17.5693	272
CX134	Angiospermae	Monocotyledons	Poales Small	Poaceae	Oryza L.	Oryza sativa L.	XI-1B	Philippines	120.641	17.8233	273
CX150	Angiospermae	Monocotyledons	Poales Small	Poaceae	Oryza L.	Oryza sativa L.	XI-1B	Philippines	120.482	18.0567	274
CX206	Angiospermae	Monocotyledons	Poales Small	Poaceae	Oryza L.	Oryza sativa L.	XI-1B	Philippines	121.766	16.1352	275
CX225	Angiospermae	Monocotyledons	Poales Small	Poaceae	Oryza L.	Oryza sativa L.	XI-1B	Philippines	124.024	6.92482	276
CX226	Angiospermae	Monocotyledons	Poales Small	Poaceae	Oryza L.	Oryza sativa L.	XI-1B	Philippines	120.633	16.7966	277
CX230	Angiospermae	Monocotyledons	Poales Small	Poaceae	Oryza L.	Oryza sativa L.	XI-1B	Philippines	124.84	6.31546	278
CX357	Angiospermae	Monocotyledons	Poales Small	Poaceae	Oryza L.	Oryza sativa L.	XI-1B	Philippines	120.834	14.8159	279
IRIS_313-7808	Angiospermae	Monocotyledons	Poales Small	Poaceae	Oryza L.	Oryza sativa L.	XI-1B	Senegal	-12.3172	15.539	280
IRIS_313-10002	Angiospermae	Monocotyledons	Poales Small	Poaceae	Oryza L.	Oryza sativa L.	XI-1B	SriLanka	80.8011	6.1027	281
CX238	Angiospermae	Monocotyledons	Poales Small	Poaceae	Oryza L.	Oryza sativa L.	XI-1B	SriLanka	80.487	6.54154	282
IRIS_313-9917	Angiospermae	Monocotyledons	Poales Small	Poaceae	Oryza L.	Oryza sativa L.	XI-1B	SriLanka	80.4793	7.29798	283
IRIS_313-10289	Angiospermae	Monocotyledons	Poales Small	Poaceae	Oryza L.	Oryza sativa L.	XI-1B	Venezuela	-66.5897	6.42375	284
CX80	Angiospermae	Monocotyledons	Poales Small	Poaceae	Oryza L.	Oryza sativa L.	XI-1B	VietNam	104.977	21.7462	285
CX82	Angiospermae	Monocotyledons	Poales Small	Poaceae	Oryza L.	Oryza sativa L.	XI-1B	VietNam	102.894	13.798	286
CX364	Angiospermae	Monocotyledons	Poales Small	Poaceae	Oryza L.	Oryza sativa L.	XI-1B	_no_info	121.572	24.9607	287
IRIS_313-11945	Angiospermae	Monocotyledons	Poales Small	Poaceae	Oryza L.	Oryza sativa L.	XI-2	Bangladesh	90.2265	26.9984	288
IRIS_313-10986	Angiospermae	Monocotyledons	Poales Small	Poaceae	Oryza L.	Oryza sativa L.	XI-2	Bangladesh	88.6793	23.4475	289
IRIS_313-11224	Angiospermae	Monocotyledons	Poales Small	Poaceae	Oryza L.	Oryza sativa L.	XI-2	Bangladesh	91.238	24.5672	290
IRIS_313-11228	Angiospermae	Monocotyledons	Poales Small	Poaceae	Oryza L.	Oryza sativa L.	XI-2	Bangladesh	91.8515	22.8187	291
IRIS_313-11229	Angiospermae	Monocotyledons	Poales Small	Poaceae	Oryza L.	Oryza sativa L.	XI-2	Bangladesh	90.2569	23.4339	292
IRIS_313-9218	Angiospermae	Monocotyledons	Poales Small	Poaceae	Oryza L.	Oryza sativa L.	XI-2	Bangladesh	90.4065	25.0687	293
IRIS_313-11120	Angiospermae	Monocotyledons	Poales Small	Poaceae	Oryza L.	Oryza sativa L.	XI-2	Bhutan	89.2741	27.6436	294
IRIS_313-11983	Angiospermae	Monocotyledons	Poales Small	Poaceae	Oryza L.	Oryza sativa L.	XI-2	BurkinaFaso	-2.15422	11.8605	295
IRIS_313-11761	Angiospermae	Monocotyledons	Poales Small	Poaceae	Oryza L.	Oryza sativa L.	XI-2	Cote d'Ivoire	-3.48545	7.16232	296
IRIS_313-11787	Angiospermae	Monocotyledons	Poales Small	Poaceae	Oryza L.	Oryza sativa L.	XI-2	Gambia	-15.2865	13.4902	297
IRIS_313-11642	Angiospermae	Monocotyledons	Poales Small	Poaceae	Oryza L.	Oryza sativa L.	XI-2	India	76.7989	16.351	298
CX160	Angiospermae	Monocotyledons	Poales Small	Poaceae	Oryza L.	Oryza sativa L.	XI-2	India	77.0248	10.0297	299
IRIS_313-8305	Angiospermae	Monocotyledons	Poales Small	Poaceae	Oryza L.	Oryza sativa L.	XI-2	India	77.4371	8.88221	300
IRIS_313-11828	Angiospermae	Monocotyledons	Poales Small	Poaceae	Oryza L.	Oryza sativa L.	XI-2	India	71.2363	26.5756	301
IRIS_313-11453	Angiospermae	Monocotyledons	Poales Small	Poaceae	Oryza L.	Oryza sativa L.	XI-2	India	82.2347	19.3841	302
IRIS_313-8303	Angiospermae	Monocotyledons	Poales Small	Poaceae	Oryza L.	Oryza sativa L.	XI-2	India	76.098	11.2466	303
IRIS_313-11823	Angiospermae	Monocotyledons	Poales Small	Poaceae	Oryza L.	Oryza sativa L.	XI-2	India	78.2021	26.5201	304
IRIS_313-10835	Angiospermae	Monocotyledons	Poales Small	Poaceae	Oryza L.	Oryza sativa L.	XI-2	India	78.8239	19.2013	305
IRIS_313-10863	Angiospermae	Monocotyledons	Poales Small	Poaceae	Oryza L.	Oryza sativa L.	XI-2	India	75.533	13.2792	306
IRIS_313-11242	Angiospermae	Monocotyledons	Poales Small	Poaceae	Oryza L.	Oryza sativa L.	XI-2	India	77.0589	8.96721	307
IRIS_313-11267	Angiospermae	Monocotyledons	Poales Small	Poaceae	Oryza L.	Oryza sativa L.	XI-2	India	76.6735	25.1029	308
IRIS_313-11301	Angiospermae	Monocotyledons	Poales Small	Poaceae	Oryza L.	Oryza sativa L.	XI-2	India	74.4228	29.6188	309
IRIS_313-11351	Angiospermae	Monocotyledons	Poales Small	Poaceae	Oryza L.	Oryza sativa L.	XI-2	India	77.7571	11.081	310
IRIS_313-11416	Angiospermae	Monocotyledons	Poales Small	Poaceae	Oryza L.	Oryza sativa L.	XI-2	India	75.6454	13.0937	311
IRIS_313-8614	Angiospermae	Monocotyledons	Poales Small	Poaceae	Oryza L.	Oryza sativa L.	XI-2	India	79.5655	14.4474	312
IRIS_313-8530	Angiospermae	Monocotyledons	Poales Small	Poaceae	Oryza L.	Oryza sativa L.	XI-2	India	76.5435	20.9729	313
IRIS_313-10756	Angiospermae	Monocotyledons	Poales Small	Poaceae	Oryza L.	Oryza sativa L.	XI-2	India	76.3003	11.3723	314
IRIS_313-12013	Angiospermae	Monocotyledons	Poales Small	Poaceae	Oryza L.	Oryza sativa L.	XI-2	India	77.8397	12.0264	315
IRIS_313-10527	Angiospermae	Monocotyledons	Poales Small	Poaceae	Oryza L.	Oryza sativa L.	XI-2	India	83.463	19.3562	316
IRIS_313-11811	Angiospermae	Monocotyledons	Poales Small	Poaceae	Oryza L.	Oryza sativa L.	XI-2	Kenya	35.2586	4.13241	317
IRIS_313-11760	Angiospermae	Monocotyledons	Poales Small	Poaceae	Oryza L.	Oryza sativa L.	XI-2	Madagascar	45.6405	-19.6515	318
IRIS_313-11762	Angiospermae	Monocotyledons	Poales Small	Poaceae	Oryza L.	Oryza sativa L.	XI-2	Madagascar	46.3221	-25.0794	319
IRIS_313-11794	Angiospermae	Monocotyledons	Poales Small	Poaceae	Oryza L.	Oryza sativa L.	XI-2	Madagascar	48.6712	-18.4791	320
IRIS_313-11671	Angiospermae	Monocotyledons	Poales Small	Poaceae	Oryza L.	Oryza sativa L.	XI-2	Nepal	81.5362	27.1413	321
IRIS_313-12014	Angiospermae	Monocotyledons	Poales Small	Poaceae	Oryza L.	Oryza sativa L.	XI-2	Nigeria	10.012	8.36948	322
IRIS_313-10576	Angiospermae	Monocotyledons	Poales Small	Poaceae	Oryza L.	Oryza sativa L.	XI-2	SierraLeone	-10.6132	8.57459	323
IRIS_313-8925	Angiospermae	Monocotyledons	Poales Small	Poaceae	Oryza L.	Oryza sativa L.	XI-2	SriLanka	80.2963	7.93847	324
IRIS_313-7620	Angiospermae	Monocotyledons	Poales Small	Poaceae	Oryza L.	Oryza sativa L.	XI-3	BurkinaFaso	-0.669146	12.8435	325
IRIS_313-12109	Angiospermae	Monocotyledons	Poales Small	Poaceae	Oryza L.	Oryza sativa L.	XI-3	Cambodia	103.789	13.7651	326
IRIS_313-12147	Angiospermae	Monocotyledons	Poales Small	Poaceae	Oryza L.	Oryza sativa L.	XI-3	Cambodia	105.703	11.3852	327
IRIS_313-12148	Angiospermae	Monocotyledons	Poales Small	Poaceae	Oryza L.	Oryza sativa L.	XI-3	Cambodia	104.46	13.1048	328
IRIS_313-9989	Angiospermae	Monocotyledons	Poales Small	Poaceae	Oryza L.	Oryza sativa L.	XI-3	Cote d'Ivoire	-4.60901	7.17242	329
IRIS_313-11528	Angiospermae	Monocotyledons	Poales Small	Poaceae	Oryza L.	Oryza sativa L.	XI-3	Cote d'Ivoire	-3.39518	7.16232	330
IRIS_313-11786	Angiospermae	Monocotyledons	Poales Small	Poaceae	Oryza L.	Oryza sativa L.	XI-3	Gambia	-14.9727	13.2551	331
IRIS_313-11716	Angiospermae	Monocotyledons	Poales Small	Poaceae	Oryza L.	Oryza sativa L.	XI-3	Guinea	-13.1289	10.2457	332
IRIS_313-11724	Angiospermae	Monocotyledons	Poales Small	Poaceae	Oryza L.	Oryza sativa L.	XI-3	Guinea	-9.43484	9.1014	333
IRIS_313-11318	Angiospermae	Monocotyledons	Poales Small	Poaceae	Oryza L.	Oryza sativa L.	XI-3	Indonesia	138.835	-6.90776	334
IRIS_313-9590	Angiospermae	Monocotyledons	Poales Small	Poaceae	Oryza L.	Oryza sativa L.	XI-3	Indonesia	99.1601	1.79393	335
IRIS_313-8493	Angiospermae	Monocotyledons	Poales Small	Poaceae	Oryza L.	Oryza sativa L.	XI-3	Indonesia	120.854	1.18586	336
IRIS_313-8725	Angiospermae	Monocotyledons	Poales Small	Poaceae	Oryza L.	Oryza sativa L.	XI-3	Indonesia	139.794	-3.79379	337
IRIS_313-12048	Angiospermae	Monocotyledons	Poales Small	Poaceae	Oryza L.	Oryza sativa L.	XI-3	Indonesia	132.785	-3.49497	338
IRIS_313-10820	Angiospermae	Monocotyledons	Poales Small	Poaceae	Oryza L.	Oryza sativa L.	XI-3	Indonesia	125.629	7.70456	339
IRIS_313-10995	Angiospermae	Monocotyledons	Poales Small	Poaceae	Oryza L.	Oryza sativa L.	XI-3	Indonesia	104.036	2.5897	340
IRIS_313-11812	Angiospermae	Monocotyledons	Poales Small	Poaceae	Oryza L.	Oryza sativa L.	XI-3	Kenya	36.8251	3.72603	341
IRIS_313-11814	Angiospermae	Monocotyledons	Poales Small	Poaceae	Oryza L.	Oryza sativa L.	XI-3	Kenya	39.4992	2.03099	342
IRIS_313-11815	Angiospermae	Monocotyledons	Poales Small	Poaceae	Oryza L.	Oryza sativa L.	XI-3	Kenya	36.2164	4.45244	343
IRIS_313-12121	Angiospermae	Monocotyledons	Poales Small	Poaceae	Oryza L.	Oryza sativa L.	XI-3	Laos	100.086	19.6714	344
IRIS_313-12127	Angiospermae	Monocotyledons	Poales Small	Poaceae	Oryza L.	Oryza sativa L.	XI-3	Laos	101.56	19.8409	345
IRIS_313-12193	Angiospermae	Monocotyledons	Poales Small	Poaceae	Oryza L.	Oryza sativa L.	XI-3	Laos	101.699	17.6689	346
IRIS_313-12224	Angiospermae	Monocotyledons	Poales Small	Poaceae	Oryza L.	Oryza sativa L.	XI-3	Laos	104.688	18.5778	347
IRIS_313-12225	Angiospermae	Monocotyledons	Poales Small	Poaceae	Oryza L.	Oryza sativa L.	XI-3	Laos	100.824	14.9386	348
IRIS_313-12308	Angiospermae	Monocotyledons	Poales Small	Poaceae	Oryza L.	Oryza sativa L.	XI-3	Laos	101.308	17.9546	349
IRIS_313-12334	Angiospermae	Monocotyledons	Poales Small	Poaceae	Oryza L.	Oryza sativa L.	XI-3	Laos	102.987	15.354	350
IRIS_313-10681	Angiospermae	Monocotyledons	Poales Small	Poaceae	Oryza L.	Oryza sativa L.	XI-3	Laos	102.042	14.8312	351
IRIS_313-10682	Angiospermae	Monocotyledons	Poales Small	Poaceae	Oryza L.	Oryza sativa L.	XI-3	Laos	103.309	14.4361	352
IRIS_313-11079	Angiospermae	Monocotyledons	Poales Small	Poaceae	Oryza L.	Oryza sativa L.	XI-3	Laos	100.243	16.6974	353
IRIS_313-11588	Angiospermae	Monocotyledons	Poales Small	Poaceae	Oryza L.	Oryza sativa L.	XI-3	Malaysia	101.597	2.93942	354
IRIS_313-11543	Angiospermae	Monocotyledons	Poales Small	Poaceae	Oryza L.	Oryza sativa L.	XI-3	Myanmar	94.9401	17.4098	355
IRIS_313-11820	Angiospermae	Monocotyledons	Poales Small	Poaceae	Oryza L.	Oryza sativa L.	XI-3	Myanmar	99.0616	23.3921	356
IRIS_313-12066	Angiospermae	Monocotyledons	Poales Small	Poaceae	Oryza L.	Oryza sativa L.	XI-3	Philippines	123.129	8.2209	357
IRIS_313-10726	Angiospermae	Monocotyledons	Poales Small	Poaceae	Oryza L.	Oryza sativa L.	XI-3	Senegal	-14.4524	14.4974	358
IRIS_313-8571	Angiospermae	Monocotyledons	Poales Small	Poaceae	Oryza L.	Oryza sativa L.	XI-3	Tanzania	34.8888	-6.36903	359
IRIS_313-11720	Angiospermae	Monocotyledons	Poales Small	Poaceae	Oryza L.	Oryza sativa L.	XI-3	Thailand	103.324	11.6643	360
IRIS_313-11679	Angiospermae	Monocotyledons	Poales Small	Poaceae	Oryza L.	Oryza sativa L.	XI-3	Thailand	99.7562	7.35079	361
IRIS_313-9020	Angiospermae	Monocotyledons	Poales Small	Poaceae	Oryza L.	Oryza sativa L.	XI-3	Thailand	101.513	13.9048	362
IRIS_313-9112	Angiospermae	Monocotyledons	Poales Small	Poaceae	Oryza L.	Oryza sativa L.	XI-3	Thailand	99.1557	9.33158	363
IRIS_313-9116	Angiospermae	Monocotyledons	Poales Small	Poaceae	Oryza L.	Oryza sativa L.	XI-3	Thailand	99.7036	14.6836	364
IRIS_313-9302	Angiospermae	Monocotyledons	Poales Small	Poaceae	Oryza L.	Oryza sativa L.	XI-3	Thailand	102.199	15.8966	365
IRIS_313-10134	Angiospermae	Monocotyledons	Poales Small	Poaceae	Oryza L.	Oryza sativa L.	XI-3	Thailand	102.572	14.0429	366
IRIS_313-9062	Angiospermae	Monocotyledons	Poales Small	Poaceae	Oryza L.	Oryza sativa L.	XI-3	Thailand	101.733	13.0816	367
IRIS_313-11635	Angiospermae	Monocotyledons	Poales Small	Poaceae	Oryza L.	Oryza sativa L.	XI-3	Thailand	103.789	11.1775	368
IRIS_313-11685	Angiospermae	Monocotyledons	Poales Small	Poaceae	Oryza L.	Oryza sativa L.	XI-3	Thailand	103.658	18.8114	369
IRIS_313-11708	Angiospermae	Monocotyledons	Poales Small	Poaceae	Oryza L.	Oryza sativa L.	XI-3	Thailand	101.451	6.17342	370
IRIS_313-11841	Angiospermae	Monocotyledons	Poales Small	Poaceae	Oryza L.	Oryza sativa L.	XI-3	Thailand	99.8154	7.46095	371
IRIS_313-10934	Angiospermae	Monocotyledons	Poales Small	Poaceae	Oryza L.	Oryza sativa L.	XI-3	Thailand	98.0359	16.0195	372
IRIS_313-10554	Angiospermae	Monocotyledons	Poales Small	Poaceae	Oryza L.	Oryza sativa L.	XI-3	VietNam	105.319	16.27	373
IRIS_313-10509	Angiospermae	Monocotyledons	Poales Small	Poaceae	Oryza L.	Oryza sativa L.	XI-3	WestAfrica	2.46041	13.5317	374
W0108	Angiospermae	Monocotyledons	Poales Small	Poaceae	Oryza Griff.	Oryza sativa Griff.	Ruf	China	115.951	23.3723	375
W0132	Angiospermae	Monocotyledons	Poales Small	Poaceae	Oryza Griff.	Oryza sativa Griff.	Ruf	China	107.099	24.1605	376
W0157	Angiospermae	Monocotyledons	Poales Small	Poaceae	Oryza Griff.	Oryza sativa Griff.	Ruf	China	110.338	22.386	377
W0163	Angiospermae	Monocotyledons	Poales Small	Poaceae	Oryza Griff.	Oryza sativa Griff.	Ruf	Taiwan, China	120.936	24.4076	378
W0164	Angiospermae	Monocotyledons	Poales Small	Poaceae	Oryza Griff.	Oryza sativa Griff.	Ruf	China	114.337	24.3629	379
W0165	Angiospermae	Monocotyledons	Poales Small	Poaceae	Oryza Griff.	Oryza sativa Griff.	Ruf	China	104.267	23.5579	380
W0169	Angiospermae	Monocotyledons	Poales Small	Poaceae	Oryza Griff.	Oryza sativa Griff.	Ruf	China	113.591	24.1845	381
W0171	Angiospermae	Monocotyledons	Poales Small	Poaceae	Oryza Griff.	Oryza sativa Griff.	Ruf	China	109.577	23.4484	382
W0174	Angiospermae	Monocotyledons	Poales Small	Poaceae	Oryza Griff.	Oryza sativa Griff.	Ruf	China	110.785	22.2303	383
W0180	Angiospermae	Monocotyledons	Poales Small	Poaceae	Oryza Griff.	Oryza sativa Griff.	Ruf	China	110.713	22.5998	384
W0234	Angiospermae	Monocotyledons	Poales Small	Poaceae	Oryza Griff.	Oryza sativa Griff.	Ruf	China	109.923	23.1877	385
W0587	Angiospermae	Monocotyledons	Poales Small	Poaceae	Oryza Griff.	Oryza sativa Griff.	Ruf	China	114.546	25.2476	386
W0596	Angiospermae	Monocotyledons	Poales Small	Poaceae	Oryza Griff.	Oryza sativa Griff.	Ruf	China	111.792	22.6746	387
W0600	Angiospermae	Monocotyledons	Poales Small	Poaceae	Oryza Griff.	Oryza sativa Griff.	Ruf	China	108.604	23.273	388
W0606	Angiospermae	Monocotyledons	Poales Small	Poaceae	Oryza Griff.	Oryza sativa Griff.	Ruf	China	110.468	23.8887	389
W0624	Angiospermae	Monocotyledons	Poales Small	Poaceae	Oryza Griff.	Oryza sativa Griff.	Ruf	China	112.224	23.356	390
W0629	Angiospermae	Monocotyledons	Poales Small	Poaceae	Oryza Griff.	Oryza sativa Griff.	Ruf	China	104.509	22.7129	391
W0637	Angiospermae	Monocotyledons	Poales Small	Poaceae	Oryza Griff.	Oryza sativa Griff.	Ruf	China	108.782	22.7462	392
W0639	Angiospermae	Monocotyledons	Poales Small	Poaceae	Oryza Griff.	Oryza sativa Griff.	Ruf	China	113.309	23.402	393
W1087	Angiospermae	Monocotyledons	Poales Small	Poaceae	Oryza Griff.	Oryza sativa Griff.	Ruf	China	112.861	24.4445	394
W1090	Angiospermae	Monocotyledons	Poales Small	Poaceae	Oryza Griff.	Oryza sativa Griff.	Ruf	China	107.587	24.8338	395
W1092	Angiospermae	Monocotyledons	Poales Small	Poaceae	Oryza Griff.	Oryza sativa Griff.	Ruf	China	107.313	24.7088	396
W1093	Angiospermae	Monocotyledons	Poales Small	Poaceae	Oryza Griff.	Oryza sativa Griff.	Ruf	China	109.35	22.1409	397
W1107	Angiospermae	Monocotyledons	Poales Small	Poaceae	Oryza Griff.	Oryza sativa Griff.	Ruf	China	110.638	23.0374	398
W1112	Angiospermae	Monocotyledons	Poales Small	Poaceae	Oryza Griff.	Oryza sativa Griff.	Ruf	China	109.016	24.8001	399
W1114	Angiospermae	Monocotyledons	Poales Small	Poaceae	Oryza Griff.	Oryza sativa Griff.	Ruf	China	111.311	23.407	400
W1119	Angiospermae	Monocotyledons	Poales Small	Poaceae	Oryza Griff.	Oryza sativa Griff.	Ruf	SriLanka	80.487	6.54154	401
W1121	Angiospermae	Monocotyledons	Poales Small	Poaceae	Oryza Griff.	Oryza sativa Griff.	Ruf	VietNam	104.977	21.7462	402
W1122	Angiospermae	Monocotyledons	Poales Small	Poaceae	Oryza Griff.	Oryza sativa Griff.	Ruf	VietNam	102.894	13.798	403
W1238	Angiospermae	Monocotyledons	Poales Small	Poaceae	Oryza Griff.	Oryza sativa Griff.	Ruf	India	77.6723	8.68835	404
W1550	Angiospermae	Monocotyledons	Poales Small	Poaceae	Oryza Griff.	Oryza sativa Griff.	Ruf	SriLanka	80.8011	6.1027	405
W1552	Angiospermae	Monocotyledons	Poales Small	Poaceae	Oryza Griff.	Oryza sativa Griff.	Ruf	Indonesia	138.099	-3.85334	406
W1553	Angiospermae	Monocotyledons	Poales Small	Poaceae	Oryza Griff.	Oryza sativa Griff.	Ruf	India	100.607	22.3097	407
W1556	Angiospermae	Monocotyledons	Poales Small	Poaceae	Oryza Griff.	Oryza sativa Griff.	Ruf	Malaysia	117.53	2.74856	408
W1559	Angiospermae	Monocotyledons	Poales Small	Poaceae	Oryza Griff.	Oryza sativa Griff.	Ruf	SriLanka	80.4793	7.29798	409
W1668	Angiospermae	Monocotyledons	Poales Small	Poaceae	Oryza Griff.	Oryza sativa Griff.	Ruf	India	77.0248	10.0297	410
W1687	Angiospermae	Monocotyledons	Poales Small	Poaceae	Oryza Griff.	Oryza sativa Griff.	Ruf	India	101.463	19.3562	411
W1695	Angiospermae	Monocotyledons	Poales Small	Poaceae	Oryza Griff.	Oryza sativa Griff.	Ruf	India	76.3003	11.3723	412
W1725	Angiospermae	Monocotyledons	Poales Small	Poaceae	Oryza Griff.	Oryza sativa Griff.	Ruf	India	99.8239	19.2013	413
W1742	Angiospermae	Monocotyledons	Poales Small	Poaceae	Oryza Griff.	Oryza sativa Griff.	Ruf	India	75.533	13.2792	414
W1746	Angiospermae	Monocotyledons	Poales Small	Poaceae	Oryza Griff.	Oryza sativa Griff.	Ruf	Bangladesh	88.6793	23.4475	415
W1748	Angiospermae	Monocotyledons	Poales Small	Poaceae	Oryza Griff.	Oryza sativa Griff.	Ruf	Bangladesh	91.238	24.5672	416
W1749	Angiospermae	Monocotyledons	Poales Small	Poaceae	Oryza Griff.	Oryza sativa Griff.	Ruf	Bangladesh	91.8515	22.8187	417
W1759	Angiospermae	Monocotyledons	Poales Small	Poaceae	Oryza Griff.	Oryza sativa Griff.	Ruf	Bangladesh	90.2569	23.4339	418
W1766	Angiospermae	Monocotyledons	Poales Small	Poaceae	Oryza Griff.	Oryza sativa Griff.	Ruf	India	77.0589	8.96721	419
W1777	Angiospermae	Monocotyledons	Poales Small	Poaceae	Oryza Griff.	Oryza sativa Griff.	Ruf	India	96.6735	20.1029	420
W1780	Angiospermae	Monocotyledons	Poales Small	Poaceae	Oryza Griff.	Oryza sativa Griff.	Ruf	India	76.4228	13.6188	421
W1784	Angiospermae	Monocotyledons	Poales Small	Poaceae	Oryza Griff.	Oryza sativa Griff.	Ruf	India	77.7571	11.081	422
W1798	Angiospermae	Monocotyledons	Poales Small	Poaceae	Oryza Griff.	Oryza sativa Griff.	Ruf	India	75.6454	13.0937	423
W1806	Angiospermae	Monocotyledons	Poales Small	Poaceae	Oryza Griff.	Oryza sativa Griff.	Ruf	India	82.2347	19.3841	424
W1818	Angiospermae	Monocotyledons	Poales Small	Poaceae	Oryza Griff.	Oryza sativa Griff.	Ruf	India	76.7989	16.351	425
W1823	Angiospermae	Monocotyledons	Poales Small	Poaceae	Oryza Griff.	Oryza sativa Griff.	Ruf	Nepal	81.5362	20.1413	426
W1824	Angiospermae	Monocotyledons	Poales Small	Poaceae	Oryza Griff.	Oryza sativa Griff.	Ruf	India	96.2021	22.5201	427
W1825	Angiospermae	Monocotyledons	Poales Small	Poaceae	Oryza Griff.	Oryza sativa Griff.	Ruf	India	99.2363	20.5756	428
W1844	Angiospermae	Monocotyledons	Poales Small	Poaceae	Oryza Griff.	Oryza sativa Griff.	Ruf	SriLanka	80.2963	7.93847	429
W1849	Angiospermae	Monocotyledons	Poales Small	Poaceae	Oryza Griff.	Oryza sativa Griff.	Ruf	Thailand	102.572	14.0429	430
W1850	Angiospermae	Monocotyledons	Poales Small	Poaceae	Oryza Griff.	Oryza sativa Griff.	Ruf	VietNam	105.319	16.27	431
W1852	Angiospermae	Monocotyledons	Poales Small	Poaceae	Oryza Griff.	Oryza sativa Griff.	Ruf	Laos	102.042	14.8312	432
W1854	Angiospermae	Monocotyledons	Poales Small	Poaceae	Oryza Griff.	Oryza sativa Griff.	Ruf	Laos	103.309	14.4361	433
W1859	Angiospermae	Monocotyledons	Poales Small	Poaceae	Oryza Griff.	Oryza sativa Griff.	Ruf	Thailand	98.0359	16.0195	434
W1862	Angiospermae	Monocotyledons	Poales Small	Poaceae	Oryza Griff.	Oryza sativa Griff.	Ruf	Indonesia	104.036	2.5897	435
W1870	Angiospermae	Monocotyledons	Poales Small	Poaceae	Oryza Griff.	Oryza sativa Griff.	Ruf	Laos	100.243	16.6974	436
W1880	Angiospermae	Monocotyledons	Poales Small	Poaceae	Oryza Griff.	Oryza sativa Griff.	Ruf	Indonesia	138.835	-6.90776	437
W1881	Angiospermae	Monocotyledons	Poales Small	Poaceae	Oryza Griff.	Oryza sativa Griff.	Ruf	Myanmar	94.9401	17.4098	438
W1891	Angiospermae	Monocotyledons	Poales Small	Poaceae	Oryza Griff.	Oryza sativa Griff.	Ruf	Malaysia	101.597	2.93942	439
W1895	Angiospermae	Monocotyledons	Poales Small	Poaceae	Oryza Griff.	Oryza sativa Griff.	Ruf	Thailand	103.789	11.1775	440
W1896	Angiospermae	Monocotyledons	Poales Small	Poaceae	Oryza Griff.	Oryza sativa Griff.	Ruf	Thailand	99.7562	7.35079	441
W1919	Angiospermae	Monocotyledons	Poales Small	Poaceae	Oryza Griff.	Oryza sativa Griff.	Ruf	Thailand	103.658	18.8114	442
W1940	Angiospermae	Monocotyledons	Poales Small	Poaceae	Oryza Griff.	Oryza sativa Griff.	Ruf	Thailand	101.451	6.17342	443
W1945	Angiospermae	Monocotyledons	Poales Small	Poaceae	Oryza Griff.	Oryza sativa Griff.	Ruf	Thailand	103.324	11.6643	444
W1952	Angiospermae	Monocotyledons	Poales Small	Poaceae	Oryza Griff.	Oryza sativa Griff.	Ruf	Thailand	99.8154	7.46095	445
W1957	Angiospermae	Monocotyledons	Poales Small	Poaceae	Oryza Griff.	Oryza sativa Griff.	Ruf	Indonesia	132.785	-3.49497	446
W1958	Angiospermae	Monocotyledons	Poales Small	Poaceae	Oryza Griff.	Oryza sativa Griff.	Ruf	Cambodia	103.789	13.7651	447
W1970	Angiospermae	Monocotyledons	Poales Small	Poaceae	Oryza Griff.	Oryza sativa Griff.	Ruf	Laos	100.086	19.6714	448
W1971	Angiospermae	Monocotyledons	Poales Small	Poaceae	Oryza Griff.	Oryza sativa Griff.	Ruf	Laos	101.56	19.8409	449
W1972	Angiospermae	Monocotyledons	Poales Small	Poaceae	Oryza Griff.	Oryza sativa Griff.	Ruf	Cambodia	105.703	11.3852	450
W1973	Angiospermae	Monocotyledons	Poales Small	Poaceae	Oryza Griff.	Oryza sativa Griff.	Ruf	Cambodia	104.46	13.1048	451
W1975	Angiospermae	Monocotyledons	Poales Small	Poaceae	Oryza Griff.	Oryza sativa Griff.	Ruf	Laos	101.699	17.6689	452
W1976	Angiospermae	Monocotyledons	Poales Small	Poaceae	Oryza Griff.	Oryza sativa Griff.	Ruf	Laos	104.688	18.5778	453
W1977	Angiospermae	Monocotyledons	Poales Small	Poaceae	Oryza Griff.	Oryza sativa Griff.	Ruf	Laos	100.824	14.9386	454
W1978	Angiospermae	Monocotyledons	Poales Small	Poaceae	Oryza Griff.	Oryza sativa Griff.	Ruf	Laos	101.308	17.9546	455
W1979	Angiospermae	Monocotyledons	Poales Small	Poaceae	Oryza Griff.	Oryza sativa Griff.	Ruf	Laos	102.987	15.354	456
W1981	Angiospermae	Monocotyledons	Poales Small	Poaceae	Oryza Griff.	Oryza sativa Griff.	Ruf	Indonesia	120.854	1.18586	457
W1983	Angiospermae	Monocotyledons	Poales Small	Poaceae	Oryza Griff.	Oryza sativa Griff.	Ruf	Thailand	101.513	13.9048	458
W2005	Angiospermae	Monocotyledons	Poales Small	Poaceae	Oryza Griff.	Oryza sativa Griff.	Ruf	Thailand	101.733	13.0816	459
W2017	Angiospermae	Monocotyledons	Poales Small	Poaceae	Oryza Griff.	Oryza sativa Griff.	Ruf	Thailand	99.1557	9.33158	460
W2021	Angiospermae	Monocotyledons	Poales Small	Poaceae	Oryza Griff.	Oryza sativa Griff.	Ruf	Thailand	99.7036	14.6836	461
W2030	Angiospermae	Monocotyledons	Poales Small	Poaceae	Oryza Griff.	Oryza sativa Griff.	Ruf	Thailand	102.199	15.8966	462
W2051	Angiospermae	Monocotyledons	Poales Small	Poaceae	Oryza Griff.	Oryza sativa Griff.	Ruf	Indonesia	99.1601	1.79393	463
W2052	Angiospermae	Monocotyledons	Poales Small	Poaceae	Oryza Griff.	Oryza sativa Griff.	Ruf	China	108.951	23.3723	464
W2053	Angiospermae	Monocotyledons	Poales Small	Poaceae	Oryza Griff.	Oryza sativa Griff.	Ruf	China	107.099	24.1605	465
W2055	Angiospermae	Monocotyledons	Poales Small	Poaceae	Oryza Griff.	Oryza sativa Griff.	Ruf	China	111.338	22.386	466
W2057	Angiospermae	Monocotyledons	Poales Small	Poaceae	Oryza Griff.	Oryza sativa Griff.	Ruf	Taiwan, China	112.936	24.4076	467
W2060	Angiospermae	Monocotyledons	Poales Small	Poaceae	Oryza Griff.	Oryza sativa Griff.	Ruf	China	107.337	24.3629	468
W2066	Angiospermae	Monocotyledons	Poales Small	Poaceae	Oryza Griff.	Oryza sativa Griff.	Ruf	China	104.267	23.5579	469
W2099	Angiospermae	Monocotyledons	Poales Small	Poaceae	Oryza Griff.	Oryza sativa Griff.	Ruf	China	110.591	24.1845	470
W2108	Angiospermae	Monocotyledons	Poales Small	Poaceae	Oryza Griff.	Oryza sativa Griff.	Ruf	China	109.577	23.4484	471
W2193	Angiospermae	Monocotyledons	Poales Small	Poaceae	Oryza Griff.	Oryza sativa Griff.	Ruf	China	110.785	22.2303	472
W2197	Angiospermae	Monocotyledons	Poales Small	Poaceae	Oryza Griff.	Oryza sativa Griff.	Ruf	China	110.713	22.5998	473
W2198	Angiospermae	Monocotyledons	Poales Small	Poaceae	Oryza Griff.	Oryza sativa Griff.	Ruf	China	109.923	23.1877	474
W2264	Angiospermae	Monocotyledons	Poales Small	Poaceae	Oryza Griff.	Oryza sativa Griff.	Ruf	China	110.546	25.2476	475
W2265	Angiospermae	Monocotyledons	Poales Small	Poaceae	Oryza Griff.	Oryza sativa Griff.	Ruf	China	108.792	22.6746	476
W2269	Angiospermae	Monocotyledons	Poales Small	Poaceae	Oryza Griff.	Oryza sativa Griff.	Ruf	China	108.604	23.273	477
W2272	Angiospermae	Monocotyledons	Poales Small	Poaceae	Oryza Griff.	Oryza sativa Griff.	Ruf	China	110.468	23.8887	478
W2276	Angiospermae	Monocotyledons	Poales Small	Poaceae	Oryza Griff.	Oryza sativa Griff.	Ruf	China	107.224	23.356	479
W2283	Angiospermae	Monocotyledons	Poales Small	Poaceae	Oryza Griff.	Oryza sativa Griff.	Ruf	China	104.509	24.7129	480
W2288	Angiospermae	Monocotyledons	Poales Small	Poaceae	Oryza Griff.	Oryza sativa Griff.	Ruf	China	112.782	22.7462	481
W2299	Angiospermae	Monocotyledons	Poales Small	Poaceae	Oryza Griff.	Oryza sativa Griff.	Ruf	China	113.309	23.402	482
W2302	Angiospermae	Monocotyledons	Poales Small	Poaceae	Oryza Griff.	Oryza sativa Griff.	Ruf	China	112.861	24.4445	483
W2304	Angiospermae	Monocotyledons	Poales Small	Poaceae	Oryza Griff.	Oryza sativa Griff.	Ruf	China	107.587	24.8338	484
W2306	Angiospermae	Monocotyledons	Poales Small	Poaceae	Oryza Griff.	Oryza sativa Griff.	Ruf	China	113.313	24.7088	485
W2307	Angiospermae	Monocotyledons	Poales Small	Poaceae	Oryza Griff.	Oryza sativa Griff.	Ruf	China	111.35	22.1409	486
W2308	Angiospermae	Monocotyledons	Poales Small	Poaceae	Oryza Griff.	Oryza sativa Griff.	Ruf	China	111.638	23.0374	487
W2310	Angiospermae	Monocotyledons	Poales Small	Poaceae	Oryza Griff.	Oryza sativa Griff.	Ruf	China	113.016	24.8001	488
W2318	Angiospermae	Monocotyledons	Poales Small	Poaceae	Oryza Griff.	Oryza sativa Griff.	Ruf	China	106.311	23.407	489
W2321	Angiospermae	Monocotyledons	Poales Small	Poaceae	Oryza Griff.	Oryza sativa Griff.	Ruf	SriLanka	80.487	6.54154	490
W2327	Angiospermae	Monocotyledons	Poales Small	Poaceae	Oryza Griff.	Oryza sativa Griff.	Ruf	VietNam	104.977	21.7462	491
W3000	Angiospermae	Monocotyledons	Poales Small	Poaceae	Oryza Griff.	Oryza sativa Griff.	Ruf	VietNam	102.894	13.798	492
W3002	Angiospermae	Monocotyledons	Poales Small	Poaceae	Oryza Griff.	Oryza sativa Griff.	Ruf	India	77.6723	8.68835	493
W3003	Angiospermae	Monocotyledons	Poales Small	Poaceae	Oryza Griff.	Oryza sativa Griff.	Ruf	SriLanka	80.8011	6.1027	494
W3004	Angiospermae	Monocotyledons	Poales Small	Poaceae	Oryza Griff.	Oryza sativa Griff.	Ruf	Indonesia	138.099	-3.85334	495
W3005	Angiospermae	Monocotyledons	Poales Small	Poaceae	Oryza Griff.	Oryza sativa Griff.	Ruf	India	97.6066	22.3097	496
W3008	Angiospermae	Monocotyledons	Poales Small	Poaceae	Oryza Griff.	Oryza sativa Griff.	Ruf	Malaysia	117.53	2.74856	497
W3009	Angiospermae	Monocotyledons	Poales Small	Poaceae	Oryza Griff.	Oryza sativa Griff.	Ruf	SriLanka	80.4793	7.29798	498
W3010	Angiospermae	Monocotyledons	Poales Small	Poaceae	Oryza Griff.	Oryza sativa Griff.	Ruf	India	77.0248	10.0297	499
W3012	Angiospermae	Monocotyledons	Poales Small	Poaceae	Oryza Griff.	Oryza sativa Griff.	Ruf	India	93.463	19.3562	500
W3013	Angiospermae	Monocotyledons	Poales Small	Poaceae	Oryza Griff.	Oryza sativa Griff.	Ruf	India	76.3003	11.3723	501
W3014	Angiospermae	Monocotyledons	Poales Small	Poaceae	Oryza Griff.	Oryza sativa Griff.	Ruf	India	98.8239	19.2013	502
W3015	Angiospermae	Monocotyledons	Poales Small	Poaceae	Oryza Griff.	Oryza sativa Griff.	Ruf	India	75.533	13.2792	503
W3018	Angiospermae	Monocotyledons	Poales Small	Poaceae	Oryza Griff.	Oryza sativa Griff.	Ruf	Bangladesh	88.6793	23.4475	504
W3019	Angiospermae	Monocotyledons	Poales Small	Poaceae	Oryza Griff.	Oryza sativa Griff.	Ruf	Bangladesh	91.238	24.5672	505
W3022	Angiospermae	Monocotyledons	Poales Small	Poaceae	Oryza Griff.	Oryza sativa Griff.	Ruf	Bangladesh	91.8515	22.8187	506
W3023	Angiospermae	Monocotyledons	Poales Small	Poaceae	Oryza Griff.	Oryza sativa Griff.	Ruf	Bangladesh	90.2569	23.4339	507
W3027	Angiospermae	Monocotyledons	Poales Small	Poaceae	Oryza Griff.	Oryza sativa Griff.	Ruf	India	77.0589	8.96721	508
W3028	Angiospermae	Monocotyledons	Poales Small	Poaceae	Oryza Griff.	Oryza sativa Griff.	Ruf	India	102.673	21.1029	509
W3030	Angiospermae	Monocotyledons	Poales Small	Poaceae	Oryza Griff.	Oryza sativa Griff.	Ruf	India	94.4228	19.6188	510
W3033	Angiospermae	Monocotyledons	Poales Small	Poaceae	Oryza Griff.	Oryza sativa Griff.	Ruf	India	77.7571	11.081	511
W3034	Angiospermae	Monocotyledons	Poales Small	Poaceae	Oryza Griff.	Oryza sativa Griff.	Ruf	India	75.6454	13.0937	512
W3036	Angiospermae	Monocotyledons	Poales Small	Poaceae	Oryza Griff.	Oryza sativa Griff.	Ruf	India	93.2347	19.3841	513
W3037	Angiospermae	Monocotyledons	Poales Small	Poaceae	Oryza Griff.	Oryza sativa Griff.	Ruf	India	76.7989	16.351	514
W3039	Angiospermae	Monocotyledons	Poales Small	Poaceae	Oryza Griff.	Oryza sativa Griff.	Ruf	Nepal	81.5362	23.1413	515
W3040	Angiospermae	Monocotyledons	Poales Small	Poaceae	Oryza Griff.	Oryza sativa Griff.	Ruf	India	95.2021	20.5201	516
W3047	Angiospermae	Monocotyledons	Poales Small	Poaceae	Oryza Griff.	Oryza sativa Griff.	Ruf	India	101.236	18.5756	517
W3048	Angiospermae	Monocotyledons	Poales Small	Poaceae	Oryza Griff.	Oryza sativa Griff.	Ruf	SriLanka	80.2963	7.93847	518
W3049	Angiospermae	Monocotyledons	Poales Small	Poaceae	Oryza Griff.	Oryza sativa Griff.	Ruf	Thailand	102.572	14.0429	519
W3050	Angiospermae	Monocotyledons	Poales Small	Poaceae	Oryza Griff.	Oryza sativa Griff.	Ruf	VietNam	105.319	16.27	520
W3051	Angiospermae	Monocotyledons	Poales Small	Poaceae	Oryza Griff.	Oryza sativa Griff.	Ruf	Laos	102.042	14.8312	521
W3053	Angiospermae	Monocotyledons	Poales Small	Poaceae	Oryza Griff.	Oryza sativa Griff.	Ruf	Laos	103.309	14.4361	522
W3054	Angiospermae	Monocotyledons	Poales Small	Poaceae	Oryza Griff.	Oryza sativa Griff.	Ruf	Thailand	98.0359	16.0195	523
W3055	Angiospermae	Monocotyledons	Poales Small	Poaceae	Oryza Griff.	Oryza sativa Griff.	Ruf	Indonesia	104.036	2.5897	524
W3059	Angiospermae	Monocotyledons	Poales Small	Poaceae	Oryza Griff.	Oryza sativa Griff.	Ruf	Laos	100.243	16.6974	525
W3060	Angiospermae	Monocotyledons	Poales Small	Poaceae	Oryza Griff.	Oryza sativa Griff.	Ruf	Indonesia	138.835	-6.90776	526
W3062	Angiospermae	Monocotyledons	Poales Small	Poaceae	Oryza Griff.	Oryza sativa Griff.	Ruf	Myanmar	94.9401	17.4098	527
W3063	Angiospermae	Monocotyledons	Poales Small	Poaceae	Oryza Griff.	Oryza sativa Griff.	Ruf	Malaysia	101.597	2.93942	528
W3067	Angiospermae	Monocotyledons	Poales Small	Poaceae	Oryza Griff.	Oryza sativa Griff.	Ruf	Thailand	103.789	11.1775	529
W3068	Angiospermae	Monocotyledons	Poales Small	Poaceae	Oryza Griff.	Oryza sativa Griff.	Ruf	Thailand	99.7562	7.35079	530
W3069	Angiospermae	Monocotyledons	Poales Small	Poaceae	Oryza Griff.	Oryza sativa Griff.	Ruf	Thailand	103.658	18.8114	531
W3070	Angiospermae	Monocotyledons	Poales Small	Poaceae	Oryza Griff.	Oryza sativa Griff.	Ruf	Thailand	101.451	6.17342	532
W3071	Angiospermae	Monocotyledons	Poales Small	Poaceae	Oryza Griff.	Oryza sativa Griff.	Ruf	Thailand	103.324	11.6643	533
W3072	Angiospermae	Monocotyledons	Poales Small	Poaceae	Oryza Griff.	Oryza sativa Griff.	Ruf	Thailand	99.8154	7.46095	534
W3075	Angiospermae	Monocotyledons	Poales Small	Poaceae	Oryza Griff.	Oryza sativa Griff.	Ruf	Indonesia	132.785	-3.49497	535
W3077	Angiospermae	Monocotyledons	Poales Small	Poaceae	Oryza Griff.	Oryza sativa Griff.	Ruf	Cambodia	103.789	13.7651	536
W3083	Angiospermae	Monocotyledons	Poales Small	Poaceae	Oryza Griff.	Oryza sativa Griff.	Ruf	Laos	100.086	19.6714	537
W3084	Angiospermae	Monocotyledons	Poales Small	Poaceae	Oryza Griff.	Oryza sativa Griff.	Ruf	Laos	101.56	19.8409	538
W3086	Angiospermae	Monocotyledons	Poales Small	Poaceae	Oryza Griff.	Oryza sativa Griff.	Ruf	Cambodia	105.703	11.3852	539
W3089	Angiospermae	Monocotyledons	Poales Small	Poaceae	Oryza Griff.	Oryza sativa Griff.	Ruf	Cambodia	104.46	13.1048	540
W3090	Angiospermae	Monocotyledons	Poales Small	Poaceae	Oryza Griff.	Oryza sativa Griff.	Ruf	Laos	101.699	17.6689	541
W3092	Angiospermae	Monocotyledons	Poales Small	Poaceae	Oryza Griff.	Oryza sativa Griff.	Ruf	Laos	104.688	18.5778	542
W3094	Angiospermae	Monocotyledons	Poales Small	Poaceae	Oryza Griff.	Oryza sativa Griff.	Ruf	Laos	100.824	14.9386	543
W3095	Angiospermae	Monocotyledons	Poales Small	Poaceae	Oryza Griff.	Oryza sativa Griff.	Ruf	Laos	101.308	17.9546	544
W3097	Angiospermae	Monocotyledons	Poales Small	Poaceae	Oryza Griff.	Oryza sativa Griff.	Ruf	Laos	102.987	15.354	545
W3098	Angiospermae	Monocotyledons	Poales Small	Poaceae	Oryza Griff.	Oryza sativa Griff.	Ruf	Indonesia	120.854	1.18586	546
Note: Ruf, Oryza rufipogon Griff. ; GJ-tmp, temperate japonica rice; GJ-trp, tropical japonica rice; XI, xian-indica rice.
