# Supplementary material for: Natural Variation of a Specific NLR Gene RGA4L Confers Strong Chilling Tolerance in Rice
Source: Plant Biotechnol J. 2025 Aug 6;23(11):5161–77. doi: 10.1111/pbi.70293 (PMC12576433; doi:10.1111/pbi.70293)
Supplement: Supplementary file 18 — Table S8: [file PBI-23-5161-s003.xlsx]

## Sheet: Sheet1
Supplementary Table 8 Information on 209 wild rice varieties for frequency analysis of RGA4L allele.
No.	Genotype	No.	Genotype	No.	Genotype
GXU-2	RGA4Ljap	GXU-74	Heterozygote	GXU-144	RGA4Lind
GXU-3	RGA4Ljap	GXU-75	Heterozygote	GXU-145	RGA4Lind
GXU-4	Heterozygote	GXU-76	RGA4Ljap	GXU-146	RGA4Ljap
GXU-5	RGA4Ljap	GXU-77	RGA4Lind	GXU-147	Heterozygote
GXU-6	Heterozygote	GXU-78	RGA4Lind	GXU-148	RGA4Lind
GXU-7	RGA4Ljap	GXU-79	RGA4Lind	GXU-149	Heterozygote
GXU-8	Heterozygote	GXU-80	Heterozygote	GXU-150	RGA4Ljap
GXU-9	Heterozygote	GXU-81	RGA4Ljap	GXU-151	RGA4Lind
GXU-10	RGA4Ljap	GXU-82	RGA4Ljap	GXU-152	RGA4Ljap
GXU-11	Heterozygote	GXU-83	Heterozygote	GXU-153	RGA4Ljap
GXU-12	Heterozygote	GXU-84	RGA4Ljap	GXU-154	RGA4Ljap
GXU-13	Unknown	GXU-85	RGA4Ljap	GXU-156	Heterozygote
GXU-14	Heterozygote	GXU-86	RGA4Ljap	GXU-157	Heterozygote
GXU-15	RGA4Lind	GXU-87	RGA4Ljap	GXU-158	RGA4Ljap
GXU-16	RGA4Lind	GXU-88	RGA4Ljap	GXU-159	Unknown
GXU-17	RGA4Lind	GXU-89	Heterozygote	GXU-160	RGA4Ljap
GXU-18	RGA4Lind	GXU-90	RGA4Ljap	GXU-161	RGA4Ljap
GXU-19	RGA4Lind	GXU-91	RGA4Ljap	GXU-162	RGA4Lind
GXU-20	Heterozygote	GXU-92	Heterozygote	GXU-163	RGA4Lind
GXU-21	Heterozygote	GXU-93	RGA4Ljap	GXU-164	Heterozygote
GXU-22	RGA4Lind	GXU-94	Heterozygote	GXU-165	RGA4Lind
GXU-23	Heterozygote	GXU-95	Unknown	GXU-166	Heterozygote
GXU-24	Heterozygote	GXU-96	RGA4Ljap	GXU-167	Heterozygote
GXU-25	RGA4Lind	GXU-97	RGA4Ljap	GXU-168	Heterozygote
GXU-26	Heterozygote	GXU-98	RGA4Ljap	GXU-169	RGA4Lind
GXU-27	Unknown	GXU-99	Heterozygote	GXU-170	Heterozygote
GXU-28	Heterozygote	GXU-100	Heterozygote	GXU-171	Heterozygote
GXU-29	Heterozygote	GXU-101	RGA4Lind	GXU-172	RGA4Lind
GXU-30	Heterozygote	GXU-102	Heterozygote	GXU-173	Heterozygote
GXU-31	Unknown	GXU-103	Heterozygote	GXU-174	Heterozygote
GXU-32	Heterozygote	GXU-104	Heterozygote	GXU-175	RGA4Ljap
GXU-33	Heterozygote	GXU-105	RGA4Ljap	GXU-176	RGA4Ljap
GXU-34	RGA4Lind	GXU-106	Heterozygote	GXU-177	Unknown
GXU-35	RGA4Lind	GXU-107	RGA4Ljap	GXU-178	Heterozygote
GXU-36	RGA4Lind	GXU-108	RGA4Ljap	GXU-179	RGA4Ljap
GXU-37	RGA4Ljap	GXU-109	Heterozygote	GXU-180	RGA4Ljap
GXU-38	RGA4Ljap	GXU-110	RGA4Ljap	GXU-181	Heterozygote
GXU-39	RGA4Ljap	GXU-111	RGA4Lind	GXU-182	Heterozygote
GXU-40	RGA4Ljap	GXU-112	RGA4Lind	GXU-183	RGA4Ljap
GXU-41	Heterozygote	GXU-113	Unknown	GXU-184	RGA4Lind
GXU-42	RGA4Ljap	GXU-114	RGA4Lind	GXU-185	RGA4Ljap
GXU-43	RGA4Ljap	GXU-115	Unknown	GXU-186	RGA4Ljap
GXU-44	RGA4Ljap	GXU-116	RGA4Lind	GXU-187	RGA4Ljap
GXU-45	RGA4Lind	GXU-117	Unknown	GXU-188	RGA4Lind
GXU-46	RGA4Ljap	GXU-118	RGA4Lind	GXU-189	Heterozygote
GXU-47	RGA4Lind	GXU-119	RGA4Lind	GXU-190	Heterozygote
GXU-48	RGA4Lind	GXU-120	RGA4Ljap	GXU-191	Heterozygote
GXU-49	RGA4Ljap	GXU-121	Heterozygote	GXU-192	Heterozygote
GXU-50	Heterozygote	GXU-122	RGA4Lind	GXU-193	Heterozygote
GXU-51	Heterozygote	GXU-123	RGA4Lind	GXU-194	RGA4Ljap
GXU-52	RGA4Ljap	GXU-124	RGA4Lind	GXU-195	Heterozygote
GXU-54	RGA4Ljap	GXU-125	RGA4Ljap	GXU-197	Heterozygote
GXU-55	Heterozygote	GXU-126	Heterozygote	GXU-198	Heterozygote
GXU-56	RGA4Ljap	GXU-127	Heterozygote	GXU-199	RGA4Ljap
GXU-58	RGA4Ljap	GXU-128	Heterozygote	GXU-200	Heterozygote
GXU-59	RGA4Ljap	GXU-129	Heterozygote	GXU-201	Heterozygote
GXU-60	Heterozygote	GXU-130	RGA4Lind	GXU-202	Heterozygote
GXU-61	Heterozygote	GXU-131	RGA4Ljap	GXU-203	RGA4Ljap
GXU-62	Heterozygote	GXU-132	RGA4Ljap	GXU-204	Heterozygote
GXU-63	RGA4Ljap	GXU-133	Heterozygote	GXU-205	RGA4Lind
GXU-64	RGA4Lind	GXU-134	RGA4Ljap	GXU-206	RGA4Ljap
GXU-65	RGA4Ljap	GXU-135	RGA4Ljap	GXU-207	Heterozygote
GXU-66	Heterozygote	GXU-136	RGA4Lind	GXU-208	Heterozygote
GXU-67	RGA4Ljap	GXU-137	RGA4Lind	GXU-209	Heterozygote
GXU-68	Heterozygote	GXU-138	Heterozygote	GXU-210	Heterozygote
GXU-69	RGA4Ljap	GXU-139	RGA4Ljap	GXU-211	RGA4Ljap
GXU-70	RGA4Lind	GXU-140	Heterozygote	GXU-212	RGA4Ljap
GXU-71	RGA4Lind	GXU-141	RGA4Ljap	GXU-213	Heterozygote
GXU-72	Heterozygote	GXU-142	Heterozygote	GXU-214	Heterozygote
GXU-73	Heterozygote	GXU-143	Unknown
